# Supplementary material for: Single nucleotide polymorphisms affect miRNA target prediction in bovine
Source: PLoS One. 2021 Apr 21;16(4):e0249406. doi: 10.1371/journal.pone.0249406 (PMC8059806; doi:10.1371/journal.pone.0249406)
Supplement: S1 File — (XLSX) [file pone.0249406.s001.xlsx]

## Sheet: 15a
S1 File 1: List of targe genes by reference and altered miRNA
miRNA 15a	Reference	Altered
	AACS	ABAT
	AARD	ABCA10
	AARSD1	ABCB8
	ABAT	ABCF2
	ABCC5	ABHD14B
	ABCG4	ABLIM2
	ABHD10	ABLIM3
	ABHD12	ABR
	ABHD14B	ABTB1
	ABHD5	ACBD3
	ABR	ACER1
	ACAA1	ACER3
	ACAD10	ACSF2
	ACAD8	ACSS2
	ACAD9	ACTB
	ACE	ACTC1
	ACE2	ACTR2
	ACP2	ACVR1
	ACSBG1	ACVR2A
	ACSL1	ADAM19
	ACSL6	ADAMTSL4
	ACTA1	ADCK1
	ACTR1A	ADCY4
	ACTR2	ADCY6
	ACTR8	ADCY7
	ACVR1	ADCYAP1
	ACVR2A	ADD3
	ACVR2B	ADH6
	ADAL	ADIPOQ
	ADAM19	ADORA1
	ADAM8	ADPGK
	ADAMTS1	ADRA1A
	ADAMTSL2	ADRB3
	ADAMTSL3	AEBP1
	ADCK3	AEBP2
	ADCY4	AES
	ADCY7	AFF1
	ADCYAP1	AFG3L2
	ADCYAP1R1	AGK
	ADD2	AGPAT4
	ADORA1	AGPAT5
	ADORA2B	AGTRAP
	ADPGK	AHCTF1
	ADRA1A	AHCYL1
	ADRBK2	AHCYL2
	ADSS	AIF1
	AFF1	AIP
	AFG3L2	AK3
	AFMID	AK4
	AGER	AKAP2
	AGK	AKAP6
	AGL	AKD1
	AGPAT5	AKIRIN1
	AGTRAP	AKIRIN2
	AGXT	AKR1B10
	AHCTF1	AKR1C4
	AHCY	AKR1C4
	AHCYL1	ALB
	AHCYL2	ALDH18A1
	AIM1	ALDH1A1
	AIP	ALDH3A2
	AK3	ALDH3B1
	AK4	ALDH4A1
	AKAP13	ALDH7A1
	AKAP2	ALDOC
	AKAP6	ALG11
	AKAP7	ALKBH2
	AKIRIN1	ALOX12
	AKT3	ALPL
	ALDH18A1	ALS2
	ALDH1L1	ALS2CR13
	ALDH1L2	AMPD2
	ALDH3A1	ANGEL1
	ALDH4A1	ANGPTL7
	ALDH5A1	ANKIB1
	ALDOA	ANKRD1
	ALG10	ANKRD17
	ALG11	ANKRD40
	ALG12	ANKRD46
	ALKBH1	ANKRD54
	ALKBH2	ANKRD6
	ALKBH3	ANKRD65
	ALOX5	ANKS6
	ALPK1	ANKZF1
	ALPK2	ANO1
	ALS2CL	ANPEP
	ALS2CR13	ANTXR2
	ALX1	ANXA11
	AMD1	ANXA8
	AMIGO1	ANXA9
	AMN1	AOAH
	AMOTL1	AOC3
	AMT	AP1B1
	ANAPC15	AP1G1
	ANG	AP3D1
	ANG2	AP3M2
	ANGPTL2	AP5M1
	ANGPTL4	APBB2
	ANK3	APEX2
	ANKFY1	APLF
	ANKIB1	APLNR
	ANKRD1	APOBR
	ANKRD13D	APOLD1
	ANKRD16	APON
	ANKRD17	APP
	ANKRD39	APRT
	ANKRD40	AQP1
	ANKRD46	AQP3
	ANKRD52	AQP4
	ANKRD54	AQP5
	ANKRD6	AQP8
	ANKS1A	AQR
	ANKS6	ARFGAP2
	ANKZF1	ARFGAP3
	ANO4	ARFRP1
	ANUBL1	ARHGAP1
	ANXA13	ARHGAP10
	ANXA2	ARHGAP17
	AOAH	ARHGAP30
	AP1B1	ARHGAP4
	AP1G1	ARHGDIA
	AP1G2	ARHGDIG
	AP1M2	ARL4A
	AP1S3	ARL6
	AP2A1	ARMC1
	AP3B1	ARMC3
	AP3D1	ARMC6
	AP3M1	ARPC1B
	AP3M2	ARPC4
	AP3S2	ARPP19
	APC	ARPP21
	APLNR	ARRDC2
	APOA4	ARSB
	APOBEC2	ASB15
	APOBR	ASB16
	APOD	ASB3
	APOL3	ASB5
	APOLD1	ASB6
	APP	ASF1B
	AQP1	ASGR1
	AQP2	ASPH
	AQP3	ASPHD2
	AQP4	ATF1
	AQP5	ATF6B
	AQP9	ATG101
	ARCN1	ATG13
	ARFGAP2	ATG14
	ARFGAP3	ATL1
	ARFRP1	ATN1
	ARG1	ATP13A4
	ARHGAP10	ATP1B2
	ARHGAP12	ATP1B4
	ARHGAP17	ATP2A2
	ARHGAP18	ATP6AP1
	ARHGAP25	ATP6V0A1
	ARHGAP27	ATP6V1A
	ARHGDIA	ATP6V1B2
	ARHGDIG	ATP6V1C1
	ARHGEF2	ATP6V1E1
	ARHGEF4	ATPBD4
	ARHGEF6	ATXN10
	ARL2	ATXN2
	ARL3	ATXN2L
	ARL5B	ATXN7L3B
	ARL6IP5	B3GNT3
	ARL6IP6	B3GNT5
	ARMC1	B4GALNT3
	ARMC10	B4GALT3
	ARMC6	B4GALT6
	ARMC7	B4GALT7
	ARMCX1	B9D2
	ARMCX2	BACE2
	ARMCX6	BAG1
	ARPC1B	BAG4
	ARPP19	BAHCC1
	ARPP21	BAIAP2
	ARRDC1	BAT4
	ARSB	BATF3
	ASAP1	BAZ2A
	ASB12	BBOX1
	ASB13	BBS4
	ASB3	BCAN
	ASB8	BCAP31
	ASF1B	BCAR4
	ASGR1	BCAT1
	ASH1L	BCCIP
	ASNSD1	BCDIN3D
	ASPHD2	BCL2L1
	ASS1	BCL7B
	ATAD3	BET1L
	ATF3	BEX2
	ATF6	BEX2
	ATF7	BGN
	ATG12	BHLHE40
	ATG13	BIRC5
	ATG14	BMK
	ATG4B	BMPR-IA
	ATG4D	BMPRIB
	ATG9A	BNIP1
	ATOH1	BNIP3L
	ATOH8	BOD1
	ATP13A2	BOD1L
	ATP1A2	BOLA-DQB
	ATP1B4	BOLA-DRB3
	ATP2A2	BOLL
	ATP5D	BOVAGGRUS
	ATP5G1	BRD3
	ATP6V0A1	BREH1
	ATP6V0E2	BRMS1L
	ATP6V1A	BRN
	ATP6V1B2	BSDC1
	ATP6V1E1	BT.104881
	ATP6V1G1	BT.105716
	ATP6V1G2	BT.34208
	ATP9B	BT.53375
	ATXN2	BT.75698
	ATXN7L2	bta-mir-1306
	ATXN7L3	BTBD10
	ATXN7L3B	BTBD19
	AURKA	C10H11ORF46
	AVEN	C10H14orf118
	AVIL	C10H14orf149
	AXIN1	C10H14ORF166
	AXIN2	C10H15ORF23
	AZGP1	C10H15ORF41
	B3GALT4	C10H5orf13
	B3GNT3	C10orf137
	B3GNT8	C11H2orf68
	B4GALT1	C11H9ORF9
	B4GALT2	C12H13orf33
	B9D2	C13H10orf47
	BACE1	C13H20ORF108
	BAD	C13H20orf72
	BAG1	C14H8orf47
	BAG4	C15H11orf88
	BAG5	C15orf39
	BAI1	C16H1orf170
	BAIAP2	C16H1ORF21
	BATF	C16H1orf27
	BATF2	C17H22orf13
	BAZ2A	C17orf53
	BCAP31	C17orf75
	BCAT2	C18H19orf12
	BCDIN3	C18H19orf54
	BCDIN3D	C19H17orf109
	BCL11A	C19H17orf28
	BCL2L1	C19H17orf56
	BCL2L13	C19H17orf59
	BCL2L14	C19H17orf62
	BCL2L2	C1H21ORF2
	BCL7B	C1H21ORF7
	BCMO1	C1H3orf58
	BEST1	C1QL3
	BET1L	C1QTNF1
	BFAR	C20ORF13
	BGN	C20ORF18
	BHLHE40	C20ORF4
	BID2	C21H14orf142
	BIN1	C21H14orf180
	BIN3	C21H15orf17
	BLVRA	C21H15ORF26
	BMP7	C21H15ORF40
	BMPR-IA	C23H6orf228
	BNIPL	C23H6ORF62
	BOK	C24H18orf32
	BOLA-DQB	C25H16ORF42
	BRAF	C25H16orf62
	BRD9	C25H7ORF50
	BRE	C27H8orf40
	BRF2	C28H10orf57
	BRN	C2H2ORF24
	BRP44L	C2orf54
	BRUNOL4	C3AR1
	BSDC1	C3H1orf185
	BSG	C3H1orf212
	BT.26220	C4H7orf41
	BT.59482	C4H7orf53
	BT.61395	C4H7orf57
	BT.99122	C5H12ORF11
	BTAF1	C5H12orf32
	bta-mir-1306	C5H12ORF53
	BTBD11	C5H12orf59
	BTF3	C5H12orf73
	BTG2	C6H4orf34
	BTIMP-3	C6orf89
	BTRC	C7
	C10H14orf149	C7H19orf21
	C10H14orf176	C7H5orf24
	C10H15orf44	C7H5orf46
	C10orf67	C7orf49
	C10orf76	C8H9orf43
	C11H2orf42	C8H9orf89
	C11H9ORF9	C8H9orf91
	C13H20ORF108	C9
	C13H20ORF12	C9H6orf211
	C13H20orf27	C9orf69
	C14H8orf46	CA1
	C14H8orf82	CA3
	C16H1orf170	CA4
	C16H1orf174	CA5B
	C16H1ORF21	CA7
	C16orf72	CAB39
	C17H22orf13	CACNG1
	C17H4orf46	CADM3
	C17orf67	CADM4
	C18H16orf48	CALB1
	C18H16orf57	CALB2
	C18H19orf12	CALCOCO1
	C19H17orf108	CALCOCO2
	C19H17orf28	CALM
	C19H17ORF39	CALU
	C19H17orf56	CAMK1G
	C19H17orf59	CAMK2A
	C19H17orf62	CAMK2D
	C1H21ORF2	CAMKV
	C1H21ORF70	CAMLG
	C1H3orf58	CAMSAP1
	C1orf222	CAMSAP2
	C1QTNF1	CAMTA2
	C1QTNF3	CANX
	C1QTNF6	CAP1
	C1R	CAPN11
	C20H5ORF22	CAPN13
	C20H5orf28	CAPN5
	C20ORF13	CAPN6
	C20ORF18	CAPRIN1
	C20ORF4	CARNS1
	C20orf96	CASC3
	C21H14orf180	CASC4
	C22H3ORF18	CASKIN2
	C22H3orf23	CASP2
	C23H6orf136	CASP8
	C23H6orf228	CASP9
	C24H18ORF10	CASQ2
	C25H16orf13	CASR
	C25H16orf5	CATHL2
	C25H16orf54	CBLB
	C25H16orf93	CBR4
	C25H7ORF50	CBX6
	C26H10ORF6	CCBL2
	C27H8orf40	CCDC126
	C29H11orf68	CCDC130
	C2CD2	CCDC146
	C2orf54	CCDC150
	C3H1ORF149	CCDC3
	C3H1orf212	CCDC32
	C3H1orf87	CCDC50
	C4H7orf41	CCDC69
	C4H7orf57	CCDC90B
	C4orf3	CCDC91
	C5H12orf32	CCDC92
	C5H12ORF53	CCL25
	C5H12orf68	CCL4
	C5H22orf28	CCL5
	C5orf63	CCNB1IP1
	C6H4orf19	CCNC
	C6ORF25	CCND3
	C7orf49	CCNG2
	C8H9orf43	CCNI
	C8H9orf72	CCNL2
	C8H9orf91	CCNT2
	C9H12orf49	CCNY
	C9H6orf162	CCR4
	C9H6ORF203	CCR9
	C9H6ORF35	CCT3
	C9orf174	CD14
	C9orf69	CD151
	CA13	CD1A
	CA14	CD1A
	CA2	CD2
	CA5B	CD27
	CA6	CD300LG
	CA8	CD302
	CAB39	CD320
	CACNB3	CD38
	CACUL1	CD44
	CAD	CD46
	CADM2	CD47
	CALB2	CD59
	CALM	CD72
	CAMK2A	CD93
	CAMKV	CD99L2
	CAMSAP1	CDC123
	CANX	CDC25B
	CAP1	CDC40
	CAPN5	CDC42BPG
	CAPNS1	CDC73
	CAPRIN1	CDC7L1
	CAPS	CDCA7
	CAPZA2	CDCA7L
	CARD10	CDCA8
	CARD6	CDH11
	CARNS1	CDH15
	CASP8	CDK2AP2
	CASP9	CDK5RAP3
	CASQ2	CDK6
	CASR	CDK7
	CAST	CDK9
	CAV3	CDKL1
	CBFA2T2	CDKN1A
	CBLB	CDKN1B
	CBLN1	CDKN2AIP
	CBX6	CDKN2B
	CCDC126	CDS2
	CCDC127	CDYL
	CCDC137	CEACAM1
	CCDC138	CEACAM19
	CCDC19	CELF6
	CCDC32	CENPA
	CCDC85C	CENPI
	CCDC88C	CENPL
	CCDC93	CENPN
	CCDC97	CENPQ
	CCDC99	CEP350
	CCKBR	CEP97
	CCL22	CES4A
	CCL24	CETN1
	CCL5	CGGBP1
	CCND3	CGN
	CCNI2	CGRRF1
	CCNL2	CHAC1
	CCNT2	CHAF1B
	CCNY	CHCHD1
	CCR1	CHCHD3
	CCR7	CHD2
	CCT3	CHD4
	CD14	CHIC2
	CD164	CHMP4B
	CD22	CHMP6
	CD300LB	CHN1
	CD320	CHORDC1
	CD37	CHP
	CD38	CHRNA1
	CD3D	CHRNB1
	CD40	CHST1
	CD69	CHST12
	CD7	CHST14
	CD83	CHST2
	CD99L2	CHTF8
	CDAN1	CIDEC
	CDC123	CIRBP
	CDC23	CISH
	CDC25A	CLCN2
	CDC25B	CLDN12
	CDC25C	CLDN16
	CDC27	CLDN19
	CDC2L1	CLDN2
	CDC40	CLDN6
	CDC42	CLEC1A
	CDC42EP2	CLHC1
	CDC42SE1	CLIC2
	CDC42SE2	CLIC3
	CDC7L1	CLIP1
	CDCA7L	CLNK
	CDH3	CLSTN3
	CDHR2	CLTC
	CDK10	CLUAP1
	CDK3	CMC1
	CDK5RAP1	CMPK2
	CDK6	CMTM4
	CDK9	CMTM5
	CDKL2	CMTM6
	CDNF	CMYA1
	CDR2	CNEP1R1
	CDS2	CNIH
	CDT1	CNNM4
	CDV3	CNOT2
	CENPI	CNOT6
	CENPO	CNOT6L
	CEP250	CNOT7
	CEP290	CNTN4
	CEP85	COBL
	CEP85L	COL17A1
	CGGBP1	COL25A1
	CGI-119	COL6A6
	CGN1	COL8A1
	CHAC1	COLEC11
	CHD2	COMMD9
	CHD8	COPS7B
	CHEK1	COQ10A
	CHEK2	CORO1C
	CHERP	CORO2A
	CHMP1A	CORO7
	CHMP3	COTL1
	CHMP4C	COX10
	CHMP6	COX15
	CHN1	COX19
	CHP	COX7A2L
	CHPF	CPB1
	CHPT1	CPEB3
	CHRAC1	CPEB4
	CHST10	CPLX2
	CHTF8	CPNE7
	CHURC1	CPNE9
	CIAO1	CPOX
	CIDEA	CPS1
	CIRBP	CPSF2
	CISH	CPSF6
	CKB	CPT1B
	CLCN4	CPXM2
	CLDN12	CRADD
	CLDN19	CRCT1
	CLDN2	CREB1
	CLDN3	CREB3L2
	CLGN	CREBL2
	CLHC1	CREBZF
	CLIC3	CREG1
	CLIC5	CRHBP
	CLP1	CRIP3
	CLTB	CRISP3
	CMPK1	CRISPLD2
	CMTM3	CRK
	CMTM6	CRSP1
	CMYA1	CSDE1
	CNDP1	CSE1L
	CNIH3	CSGALNACT1
	CNN1	CSH2
	CNOT6	CSN1S2
	CNOT6L	CSNK1D
	CNOT7	CSNK1G3
	CNRIP1	CSPG5
	CNTLN	CSRNP3
	COL23A1	CSRP1
	COL4A1	CSTF1
	COL6A2	CSTF2
	COL7A1	CTGF
	COL8A1	CTNS
	COL9A3	CTPS
	COLEC12	CTSB
	COLQ	CUBN
	COMMD7	CUGBP1
	COPS2	CX3CR1
	COPS7A	CXCL12
	COPS7B	CXCL6
	COQ4	CXCR6
	COQ5	CXORF23
	CORO1B	CXORF45
	COTL1	CXXC11
	COX19	CYB561
	COX8B	CYCS
	CPEB3	CYHR1
	CPEB4	CYP19A1
	CPM	CYP27B1
	CPNE3	CYP4A11
	CPOX	CYTH4
	CPS1	DAB2
	CPSF3L	DAD1
	CRCT1	DAGLB
	CREBL2	DAK
	CREBZF	DAP
	CREG1	DAPK3
	CRELD1	DAZAP2
	CRHBP	DAZL
	CRIP1	DCAF12
	CRK	DCAF15
	CRMP1	DCK
	CRP	DCLK3
	CRY2	DCP1A
	CRYBA1	DCPS
	CRYBA4	DCTD
	CRYBB1	DCTN1
	CRYZ	DCTN2
	CSDE1	DCXR
	CSE1L	DDAH1
	CSF3	DDB2
	CSGALNACT1	DDIT4
	CSMD3	DDT
	CSNK1G3	DDX21
	CSPG4	DDX24
	CSPG5	DDX49
	CSRNP1	DDX6
	CSTF1	DEDD2
	CT47B1	DEFB1
	CTDSP1	DENND5A
	CTDSP2	DGAT2
	CTNND1	DGKB
	CTNS	DGUOK
	CTPS	DHCR7
	CTSB	DHRS11
	CTSD	DHRS9
	CTSS	DHX15
	CTTN	DIABLO
	CTU1	DIAPH2
	CTXN3	DIAPH3
	CUL2	DIEXF
	CXCL10	DIP2B
	CXCR6	DIXDC1
	CXCR7	DKC1
	CXHXorf36	DLC1
	CXORF45	DLG5
	CYB561	DMTF1
	CYB5A	DNAJB1
	CYB5R3	DNAJB14
	CYBASC3	DNAJC14
	CYBB	DNAJC16
	CYP11A1	DNAJC18
	CYP27A1	DNAJC22
	CYP27B1	DNAJC27
	CYP2C18	DNAJC6
	CYP2S1	DNALI1
	CYP4V2	DNM1L
	CYSTM1	DNM2
	CYTH4	DNMBP
	D2HGDH	DNTT
	DAGLB	DOC2A
	DAPK3	DOCK6
	DBC1	DOCK9
	DBNDD1	DOHH
	DBX1	DOK2
	DCDC2B	DOK4
	DCK	DOLPP1
	DCLK1	DPF2
	DCN	DPH3
	DCP1A	DPM2
	DCPS	DPP6
	DCSTAMP	DPP8
	DCTD	DPYD
	DCTN1	DPYS
	DCTN4	DPYSL2
	DCUN1D2	DR1
	DDHD2	DRG2
	DDIT4	DRGX
	DDR1	DSC1
	DDX19A	DSG1
	DDX23	DSG2
	DDX28	DSP
	DDX39	DSTN
	DDX49	DSTYK
	DDX55	DTNA
	DDX56	DTX1
	DDX6	DUSP10
	DEADC1	DUSP12
	DEK	DUSP18
	DENND1A	DUSP22
	DENND2C	DUSP27
	DENND3	DUSP3
	DENR	E2F6
	DEPTOR	EAPP
	DET1	EBNA1BP2
	DEXI	ECHS1
	DGAT2	EDF1
	DGCR14	EFHD2
	DGCR6L	EGLN2
	DGKB	EGR4
	DGKD	EHD2
	DHCR24	EHHADH
	DHFR	EHMT1
	DHRS7B	EIF2AK1
	DHX35	EIF3B
	DHX40	EIF4A2
	DIEXF	EIF4EBP2
	DIP2B	EIF5
	DIRAS2	EIF5B
	DIRC2	EIF6
	DKC1	ELF3
	DKFZP564O0823	ELL3
	DKK3	ELMO1
	DLC1	ELMOD2
	DLG3	ELOVL1
	DLG5	ELP3
	DLGAP3	EMD
	DLL1	EMID1
	DLL4	ENC1
	DMAP1	ENDOD1
	DMTF1	ENDOV
	DNAJA1	ENPP2
	DNAJA2	ENPP4
	DNAJB1	ENSA
	DNAJB2	ENSBTAG00000002259
	DNAJB3	ENSBTAG00000002786
	DNAJC11	ENSBTAG00000004043
	DNAJC16	ENSBTAG00000004339
	DNAJC18	ENSBTAG00000005230
	DNAJC22	ENSBTAG00000005294
	DNAJC24	ENSBTAG00000008343
	DNAJC27	ENSBTAG00000011012
	DNALI1	ENSBTAG00000011985
	DNER	ENSBTAG00000012363
	DNM1L	ENSBTAG00000012692
	DOC2A	ENSBTAG00000016032
	DOCK2	ENSBTAG00000016957
	DOK1	ENSBTAG00000018312
	DOK2	ENSBTAG00000019143
	DOK4	ENSBTAG00000022570
	DOLPP1	ENSBTAG00000022590
	DPF2	ENSBTAG00000023007
	DPH5	ENSBTAG00000023666
	DPM2	ENSBTAG00000025258
	DPP9	ENSBTAG00000030325
	DPY19L4	ENSBTAG00000031548
	DPYS	ENSBTAG00000031828
	DPYSL2	ENSBTAG00000032047
	DPYSL4	ENSBTAG00000032651
	DPYSL5	ENSBTAG00000034609
	DR1	ENSBTAG00000034945
	DRD1	ENSBTAG00000035868
	DRD2	ENSBTAG00000036116
	DRGX	ENSBTAG00000036298
	DSC1	ENSBTAG00000037799
	DSCR3	ENSBTAG00000037883
	DSG1	ENSBTAG00000038238
	DSG2	ENSBTAG00000038635
	DSG3	ENSBTAG00000038893
	DSTYK	ENSBTAG00000038931
	DTD1	ENSBTAG00000039046
	DTNA	ENSBTAG00000039056
	DTX3	ENSBTAG00000039643
	DTYMK	ENSBTAG00000040580
	DUOXA1	ENSBTAG00000040602
	DUS1L	ENSBTAG00000045588
	DUSP12	ENSBTAG00000045929
	DUSP18	ENSBTAG00000046166
	DUSP23	ENSBTAG00000046766
	DUSP26	ENSBTAG00000047368
	DUSP6	ENSBTAG00000047605
	DYNC1I1	ENSBTAG00000048114
	DYNLL2	ENTPD1
	DYNLT3	EP4
	DYRK1B	EPHB1
	E2F4	EPHX3
	EAF1	ERAP1
	EAPP	ERAP2
	EBPL	ERCC6L2
	ECEL1	ERG
	EDEM1	ERGIC2
	EDN2	ERI3
	EDNRA	ERLIN2
	EEF1E1	ERO1LB
	EFCAB4B	ES1
	EFCAB6	ESD
	EFHD1	ESRP2
	EFNA2	ETHE1
	EFNB2	ETS2
	EFTUD2	ETV1
	EGFL8	ETV5
	EGLN3	EXTL1
	EHD2	EXTL2
	EI24	EZH1
	EID1	F11R
	EIF1	F13A1
	EIF2AK1	F2RL2
	EIF2B2	F8
	EIF2B5	F9
	EIF2C2	FADS3
	EIF3G	FAF2
	EIF4E	FAHD2A
	EIF4EBP2	FAM115A
	EIF4EBP3	FAM115C
	EIF5	FAM118A
	EIF5A	FAM120B
	EIF5B	FAM131A
	ELAVL1	FAM135B
	ELF5	FAM13A
	ELL3	FAM151B
	ELMO2	FAM168B
	ELMO3	FAM181B
	ELMOD1	FAM188B
	ELOVL1	FAM189A2
	ELOVL5	FAM206A
	ELP2	FAM214B
	ELP3	FAM26D
	EMC6	FAM32A
	EMILIN2	FAM35A
	EMX1	FAM40A
	ENC1	FAM46B
	ENO1	FAM46D
	ENO2	FAM53C
	ENSA	FAM60A
	ENSBTAG00000002786	FAM71F2
	ENSBTAG00000004043	FAM72A
	ENSBTAG00000004354	FAM73B
	ENSBTAG00000005230	FAM81B
	ENSBTAG00000005339	FAM84B
	ENSBTAG00000005448	FAM89A
	ENSBTAG00000006379	FAM98A
	ENSBTAG00000007731	FAS
	ENSBTAG00000008762	FBF1
	ENSBTAG00000009348	FBLIM1
	ENSBTAG00000011985	FBLN5
	ENSBTAG00000012363	FBN1
	ENSBTAG00000015272	FBXL14
	ENSBTAG00000015557	FBXL21
	ENSBTAG00000024849	FBXO18
	ENSBTAG00000025920	FBXO25
	ENSBTAG00000030340	FBXO28
	ENSBTAG00000032047	FBXO3
	ENSBTAG00000034519	FBXO30
	ENSBTAG00000035012	FBXO36
	ENSBTAG00000035785	FBXO7
	ENSBTAG00000036154	FBXO9
	ENSBTAG00000036298	FBXW4
	ENSBTAG00000037826	FCER1A
	ENSBTAG00000038652	FCGR3A
	ENSBTAG00000038770	FDFT1
	ENSBTAG00000038835	FEM1A
	ENSBTAG00000039307	FEM1C
	ENSBTAG00000039563	FERMT1
	ENSBTAG00000039705	FEZ1
	ENSBTAG00000039765	FEZF2
	ENSBTAG00000039886	FGB
	ENSBTAG00000039928	FGD1
	ENSBTAG00000039970	FGD3
	ENSBTAG00000040580	FGD5
	ENSBTAG00000040602	FGF13
	ENSBTAG00000044022	FGF2
	ENSBTAG00000045555	FHL2
	ENSBTAG00000045588	FHOD3
	ENSBTAG00000045622	FIBIN
	ENSBTAG00000045929	FILIP1
	ENSBTAG00000046220	FITM2
	ENSBTAG00000046276	FIZ1
	ENSBTAG00000046586	FKBP14
	ENSBTAG00000046631	FKRP
	ENSBTAG00000046776	FLCN
	ENSBTAG00000047009	FLJ11259
	ENSBTAG00000047102	FLJ20584
	ENSBTAG00000047150	FLNB
	ENSBTAG00000047317	FLVCR2
	ENSBTAG00000047598	FMO2
	ENSBTAG00000047638	FMO5
	ENSBTAG00000047653	FMOD
	ENSBTAG00000047837	FN1
	ENSBTAG00000047880	FN3KRP
	ENSBTAG00000047962	FOLH1
	ENSBTAG00000048089	FOP
	ENSBTAG00000048114	FOPNL
	ENTPD7	FOSB
	EOGT	FOSL2
	EPB41L4A	FOXP1
	EPB49	FP
	EPCAM	FSTL1
	EPHA1	FTO
	EPHA4	FTSJ1
	EPHA7	FUT10
	EPHX3	FXR1
	EPS15L1	FXYD3
	ERAL1	FZD1
	ERAP2	G0S2
	ERCC6L	G2E3
	ERI3	GABBR1
	ERLIN2	GABRP
	ERO1L	GADL1
	ERRFI1	GALNT6
	ESAM	GALNTL1
	ESRP1	GALT
	ESRRA	GANAB
	ETS2	GAS2
	ETV4	GATA2
	EXT2	GATSL3
	EXTL2	GCA
	EZH1	GCFC
	F11R	GCG
	F2R	GCK
	F8	GCLM
	F9	GDAP1
	FA2H	GDI2
	FAAH	GFER
	FADS2	GFI1
	FAM101A	GGA1
	FAM105B	GGNBP1
	FAM110A	GHRHR
	FAM113B	GIF
	FAM117A	GIGYF2
	FAM118A	GIMAP4
	FAM120B	GIN1
	FAM122A	GJA5
	FAM127A	GJB2
	FAM131A	GJB3
	FAM134A	GJC3
	FAM136A	GLB1L3
	FAM160A1	GLCE
	FAM167A	GLMN
	FAM177A1	GLRX
	FAM188B	GLS2
	FAM18A	GLTPD1
	FAM18B1	GLUL
	FAM193B	GNA15
	FAM195B	GNAI3
	FAM208B	GNAO1
	FAM228B	GNB1
	FAM3A	GNB3
	FAM53C	GNB5
	FAM54B	GNG4
	FAM60A	GNG7
	FAM62A	GNL3L
	FAM64A	GNPDA1
	FAM73B	GNRHR
	FAM82A2	GNS
	FAM91A1	GOLGA1
	FAS	GOLGA7B
	FBF1	GOLIM4
	FBXL20	GOLPH3L
	FBXL21	GOLT1B
	FBXO10	GOSR2
	FBXO17	GOT1
	FBXO21	GPAM
	FBXO36	GPATCH3
	FBXO38	GPBP1
	FBXW4	GPC1
	FCGR2	GPD2
	FCGR3A	GPM6B
	FCHO2	GPN3
	FCHSD1	GPR133
	FEM1A	GPR137
	FEN1	GPR17
	FERMT2	GPR6
	FGD5	GPR68
	FGF2	GPRASP2
	FGF20	GPRC5C
	FGF7	GPX5
	FGF9	GRASP
	FGFR4	GRK1
	FHAD1	GRO1
	FHL1	GSTM1
	FIBIN	GSTM1
	FIGF	GSTM2
	FILIP1	GSTT4
	FITM2	GTDC2
	FKBP1A	GTF2F2
	FKBP1B	GTF2H3
	FKBP5	GTF3C1
	FKBP6	GUCA1B
	FKRP	GUCY2C
	FLCN	GUCY2D
	FLJ11259	GUCY2F
	FLJ20584	GULO
	FLNB	GULP1
	FLT3	GUSB
	FMNL1	GYS1
	FMNL3	GYS2
	FMO2	H1F0
	FMO5	H3F3A
	FMOD	H3F3C
	FN3K	H4
	FNBP1	H4
	FNBP1L	HABP2
	FNDC4	HAO1
	FNDC8	HAPLN1
	FNTA	HARBI1
	FNTB	HARS2
	FOPNL	HAT1
	FOSB	HAUS4
	FOXI1	HAUS5
	FOXJ2	HBE1
	FRMD4A	HCFC1
	FRMD6	HCFC2
	FRMD8	HDAC1
	FRS3	HDAC7
	FSD1	HDC
	FSTL1	HDGFL1
	FTO	HEATR3
	FTSJ1	HEXIM2
	FTSJD2	HEY2
	FUCA1	HEYL
	FUK	HGS
	FUT10	HHEX
	FUT11	HIF3A
	FUT5	HIST1H1D
	FXR2	HIST1H1E
	FXYD2	HIST1H1E
	FXYD6	HIST1H2AC
	FXYD7	HIST2H2BE
	FYN	HKDC1
	G0S2	HMG20A
	G2E3	HMGB1
	G3BP2	HMGB2
	GABARAPL1	HMOX2
	GABRA1	HN1L
	GABRP	HNF1B
	GADD45G	HNF4G
	GAK	HNRNPK
	GAL3ST3	HNRNPUL1
	GALNT12	HOMER2
	GALNT2	HOP
	GAN	HPCAL4
	GAPVD1	HPX
	GARNL1	HRASLS
	GATA4	HRASLS5
	GATAD2A	HSD17B13
	GCK	HSD17B3
	GCN1L1	HSD3B
	GCNT3	HSDL1
	GDAP1L1	HSPA4
	GDF10	HSPB8
	GDPD5	HSPC321
	GFAP	HSPH1
	GFER	HTR2A
	GFPT2	HTR5A
	GGA1	HTT
	GGA2	IARS
	GGA3	ID1
	GGCX	IFI44L
	GHDC	IFIT3
	GIMAP1	IFNAR1
	GINS3	IFT57
	GINS4	IGF2
	GJA5	IGF2BP3
	GJC2	IGF2R
	GLO1	IGFBPL1
	GLRX5	IGLL1
	GLS2	IKBKB
	GLT6D1	IKZF2
	GLT8D2	IKZF5
	GLUD1	IL10
	GMCL1	IL1A
	GMEB2	IL1B
	GNAI3	IL1RN
	GNAO1	IL20RB
	GNG7	IL2RG
	GNPDA1	IL6R
	GNPTG	IL8
	GNS	ILDR1
	GOLGA1	ILDR2
	GOLGA7B	IMPACT
	GOLIM4	IMPDH1
	GORASP2	ING2
	GPA33	INOS
	GPAM	INPP5D
	GPC1	INPP5K
	GPD1	INVS
	GPR133	IPMK
	GPR137	IPP
	GPR6	IQCG
	GPR68	IRAK1
	GPR84	IRX2
	GPS1	ISG20L2
	GPT	IST1
	GPT2	ITCH
	GRAP	ITFG1
	GRB10	ITGA10
	GRB7	ITGA3
	GRIA2	ITGA4
	GRIN1	ITGAE
	GRK1	ITK
	GRPEL1	ITLN2
	GSDMB	ITPKA
	GSKIP	ITPRIP
	GSS	IVD
	GTDC1	JAM2
	GTDC2	JAM3
	GTF2H1	JARID2
	GTF3C1	JOSD1
	GTF3C2	JPH1
	GTLF3B	JUN
	GTPBP1	JUP
	GUCA1B	KANK3
	GUCA2A	KANSL2
	GUCY2C	KBTBD2
	GUCY2D	KBTBD5
	GYLTL1B	KCNA4
	GYS1	KCNB1
	H4	KCNC4
	HAAO	KCNE4
	HADH	KCNJ10
	HAL	KCNJ11
	HAS2	KCNJ2
	HAUS5	KCNK1
	HBP1	KCNMB4
	HCLS1	KCTD10
	HDDC3	KCTD11
	HEG1	KCTD15
	HERPUD1	KCTD17
	HERPUD2	KCTD20
	HEYL	KCTD5
	HIATL1	KCTD7
	HIGD1D	KDELC2
	HIRA	KDM3A
	HIST1H1E	KDM5C
	HIST1H2BB	KDR
	HIST2H2BE	KHDRBS1
	HK1	KHNYN
	HLA-DMB	KIAA0196
	HMBOX1	KIAA0319L
	HMGA1	KIAA0391
	HMGCL	KIAA0528
	HMGXB3	KIAA1143
	HMOX2	KIAA1430
	HN1	KIAA1468
	HN1L	KIAA1598
	HNF1A	KIAA1737
	HNRNPA1	KIAA1949
	HNRNPH3	KIF18B
	HOOK2	KIF24
	HOXA10	KIF3B
	HOXA3	KIF3C
	HOXB4	KIF5B
	HPCAL4	KIRREL3
	HPRT1	KIT
	HPS4	KLC2
	HR	KLF11
	HRAS	KLF5
	HSD17B12	KLHL18
	HSD17B13	KLHL21
	HSD3B	KLHL33
	HSD3B7	KPNA1
	HSDL1	KPNA2
	HSPA8	KRR1
	HSPBAP1	KRT1
	HSPC321	KRT34
	HSPG2	KRT35
	HTR2A	KRT4
	HTR4	KRT72
	HTT	KRT73
	HUWE1	KRT74
	IER2	KRT78
	IER3	KRT79
	IFFO1	KRT85
	IFITM10	KRT86
	IFNAR1	KRTAP11-1
	IFRD1	KRTAP4-7
	IFRG15	L1CAM
	IFT46	LACE1
	IGF2BP3	LALBA
	IGFBPL1	LAMA5
	IHH	LAMP1
	IKBKB	LAMP2
	IKBKG	LAMP5
	IL16	LANCL1
	IL17RC	LAPTM5
	IL18BP	LARP1
	IL1A	LARS2
	IL27RA	LASP1
	IL34	LASS3
	IMP4	LAT
	IMPACT	LAT2
	IMPDH1	LBH
	ING2	LBX1
	INPP5D	LCK
	INTS3	LCTL
	INTS4	LEF1
	INTS7	LENG8
	IPO11	LEP
	IPO8	LEPROT
	IPP	LETMD1
	IR-A	LHFPL2
	IRAK1BP1	LHFPL4
	IRAK2	LHX2
	IRAK4	LHX3
	IRF1	LHX8
	ISCU	LHX9
	ISLR	LIAS
	IST1	LIMA1
	ITGA10	LIMS2
	ITGA3	LIN52
	ITGB4	LIPA
	ITGB5	LITAF
	ITGB7	LIX1L
	ITGB8	LMAN2
	ITPKC	LMNB2
	ITPR1	LMO3
	ITPRIP	LMOD1
	IVD	LONRF3
	JAG1	LOX
	JAGN1	LOXL2
	JAM2	LPCAT2
	JARID2	LRG1
	JCAD	LRIF1
	JOSD1	LRP10
	JPH1	LRP2BP
	KANK1	LRRC10
	KANK4	LRRC10B
	KANSL2	LRRC18
	KATNB1	LRRC20
	KBTBD2	LRRC3
	KBTBD4	LRRC49
	KCNB1	LRRC6
	KCNC1	LRRC71
	KCNC4	LRRC73
	KCNE1L	LRRC8C
	KCNE4	LRRFIP1
	KCNH3	LSM12
	KCNIP2	LSM4
	KCNJ10	LSP1
	KCNJ11	LSS
	KCNJ2	LTBP2
	KCNMB4	LTBP3
	KCNN4	LUC7L2
	KCTD1	LYG2
	KCTD10	LYPD1
	KCTD11	LYPLA1
	KCTD15	LYZL6
	KCTD17	M6PR
	KCTD20	MAGED4B
	KCTD4	MAGIX
	KCTD5	MAL
	KCTD7	MAL2
	KDM6A	MAN2A1
	KDR	MAN2A2
	KDSR	MANBAL
	KHNYN	MAP2K4
	KIAA0226L	MAP3K15
	KIAA0319L	MAP3K3
	KIAA0753	MAP3K6
	KIAA0895L	MAP6
	KIAA0913	MAP7D1
	KIAA1147	MAPK1
	KIAA1430	MAPK10
	KIAA1468	MAPK12
	KIAA1737	MAPK14
	KIAA1949	MARCH2
	KIAA1984	MARCH8
	KIAA2013	MARVELD1
	KIF17	MASP1
	KIF20A	MAT1A
	KIF2C	MAT2A
	KIF3B	MATR3
	KIF3C	MB
	KIF5B	MBOAT7
	KLC2	MBP
	KLC4	MC2R
	KLF11	MCART1
	KLF6	MCC
	KLF7	MCEE
	KLHDC8B	MCHR1
	KLHL13	MCL1
	KLHL17	MCM7
	KLHL18	MDH1
	KLHL2	MED12
	KLHL25	MED19
	KLHL31	MED22
	KLHL33	MED27
	KLK10	MEF2A
	KLK4	MEGF10
	KRR1	MEIS2
	KRT20	MEIS3
	KRT32	MEOX1
	KRT33A	MEOX2
	KRT40	MESDC1
	KRT7	MESDC2
	KRT74	MEST
	KRT80	MET
	KRT82	METAP1
	KRT85	METTL21B
	KRTAP10-8	MFAP3
	KRTAP11-1	MFAP4
	L1CAM	MFAP5
	LALBA	MFNG
	LAMC1	MFSD1
	LAMP2	MFSD10
	LAMTOR3	MFSD3
	LANCL1	MFSD6
	LARS2	MFSD8
	LASP1	MGARP
	LASS3	MGC134114
	LASS5	MGC134232
	LAT	MGC138914
	LATS1	MGC139109
	LAX1	MGC139698
	LBH	MGC140681
	LCLAT1	MGC142702
	LCORL	MGC142908
	LCP1	MGC148293
	LDHD	MGC148762
	LDLR	MGC148992
	LDLRAP1	MGC151858
	LEF1	MGC152281
	LEMD2	MGC152344
	LENG8	MGC157237
	LEP	MGC159500
	LEPRE1	MGRN1
	LEPREL4	MGST2
	LEPROT	MICALL1
	LETMD1	MICU1
	LFNG	MID1
	LHFPL2	MID1IP1
	LHFPL4	MIP
	LHX3	MKL2
	LHX5	MKRN1
	LIMK2	MKX
	LIMS2	MLLT11
	LIN7C	MLLT4
	LIPA	MLX
	LITAF	MMP20
	LLGL2	MMS19
	LMAN2L	MOB2
	LMO7	MOB3A
	LMOD1	MOB3B
	LNP1	MOBKL3
	LOXL2	MOBP
	LOXL4	MOCS2
	LPAR3	MORN3
	LPHN2	MOSPD1
	LPIN3	MPND
	LRBA	MPP1
	LRIG2	MPP7
	LRP10	MPPED2
	LRP12	MPZL1
	LRP8	MPZL3
	LRRC10	MRAS
	LRRC10B	MRGPRF
	LRRC14	MRPL38
	LRRC20	MRPL45
	LRRC25	MRPL53
	LRRC3	MRPL54
	LRRC47	MRPS21
	LRRC71	MRTO4
	LRRFIP1	MRVI1
	LRRK1	MS4A7
	LRRN4CL	MSANTD4
	LRRTM2	MSH3
	LSM4	MSL1
	LSP1	MSLNL
	LSS	MSMB
	LURAP1L	MSR1
	LY6E	MST4
	LY9	MSX2
	LYG2	MTDH
	LYPD1	MTERFD3
	LYPLA2	MTF1
	LYPLAL1	MTMR11
	LZTS2	MTMR2
	M6PR	MTMR3
	MAD2L2	MTMR4
	MADD	MTPN
	MAF1	MTSS1
	MAGEH1	MTTP
	MAGOH	MXD1
	MAL2	MXI1
	MALL	MYADM
	MAMDC2	MYADML2
	MAMSTR	MYBPH
	MAN1C1	MYH14
	MAN2A2	MYL6
	MAOB	MYL9
	MAP1LC3B	MYNN
	MAP2K1	MYO1A
	MAP2K3	MYO1C
	MAP2K4	MYO1D
	MAP3K14	MYO7A
	MAP3K3	MYOC
	MAP3K4	MYOM1
	MAP3K7	MYST2
	MAP4K2	NAA15
	MAP6D1	NAA50
	MAP7D1	NAB2
	MAP7D2	NACA
	MAPK14	NAGPA
	MAPK3	NAIF1
	MAPK8	NAP1L5
	MAPK8IP1	NAPG
	MAPK8IP2	NARFL
	MAPK8IP3	NAT1
	MAPKAPK3	NBEAL1
	MAPT	NCALD
	MARCH5	NCAN
	MARCH9	NCAPD3
	MASP1	NCBP1
	MAVS	NCEH1
	MBD6	NCK1
	MBNL2	NCMAP
	MC2R	NCOA7
	MCART1	NDE1
	MCAT	NDP
	MCC	NDRG3
	MCFD2	NDST3
	MCL1	NDUFA7
	MCM7	NECAB3
	MDFIC	NECAP1
	MDH2	NEDD4
	MED15	NEK6
	MED20	NEU1
	MED22	NEU3
	MED26	NFAM1
	MEF2BNB	NFATC3
	MEOX1	NFE2L1
	MEOX2	NFKBID
	MEST	NGFR
	METAP1	NGFRAP1
	METTL13	NICN1
	METTL15	NID1
	METTL21B	NIF3L1
	MFAP3	NIN
	MFAP4	NINJ2
	MFAP5	NIP7
	MFGE8	NIPSNAP1
	MFRP	NIT1
	MFSD2	NKAPL
	MFSD8	NKG7
	MGC137708	NKIRAS2
	MGC139109	NKX2-1
	MGC139367	NKX2-2
	MGC139603	NKX2-3
	MGC139698	NLE1
	MGC140681	NLGN3
	MGC140823	NLK
	MGC142908	NLRX1
	MGC143035	NMI
	MGC148449	NOB1
	MGC148762	NOC2L
	MGC148992	NOD2
	MGC151537	NOL12
	MGC152281	NOL4
	MGC152585	NOL6
	MGC155143	NOP10
	MGC157163	NPEPL1
	MGC157237	NPEPPS
	MGC157408	NPHP1
	MGC166151	NPLOC4
	MGC166429	NPPA
	MGC3248	NR2C2
	MGRN1	NR2F1
	MGST2	NR2F2
	MIA3	NR2F6
	MICU1	NRAS
	MID1	NRBP2
	MIER2	NRGN
	MINK1	NRIP3
	MIPOL1	NSG2
	MIS12	NTRK2
	MKNK1	NUCKS1
	MLLT11	NUDCD1
	MLPH	NUDT13
	MLST8	NUDT2
	MLX	NUDT4
	MLXIPL	NUDT9
	MMP11	NUP133
	MMP15	NUP210L
	MMP17	NUP35
	MMS19	NUSAP1
	MNF1	NWD1
	MOB3B	NXF3
	MOBKL3	NXN
	MOGAT2	NXT1
	MON1B	OAS1Z
	MORG1	OAS2
	MORN4	OASL
	MOV10	OAZ2
	MPDU1	OCA2
	MPHOSPH6	ODF3
	MPL	OGDHL
	MPP1	OGFOD1
	MPP2	OGFOD2
	MPV17L2	OOEP
	MPZL1	OPA3
	MPZL3	OPALIN
	MRAS	OPCML
	MREG	OPN1LW
	MRGPRF	OR12D2
	MRPL15	ORAI3
	MRPL40	ORC6
	MRPL45	ORMDL1
	MRPL48	ORMDL3
	MRPL51	OS9
	MRPL52	OSBP2
	MRPL53	OSBPL11
	MRPL54	OSBPL1A
	MRPL55	OSMR
	MRPL9	OSTB
	MRPS2	OSTN
	MRPS21	OTUB2
	MRPS25	OTUD5
	MRPS9	OVOL1
	MRVI1	OXSR1
	MS4A13	P2RY6
	MSLNL	P33MONOX
	MST1R	P4HA3
	MTA3	PACSIN1
	MTCP1NB	PAF
	MTERFD3	PAFAH2
	MTFR1	PAG-21
	MTG1	PAGE4
	MTHFD1	PAIP2
	MTHFD2	PAK6
	MTHFSD	PAM
	MTMR11	PAMR1
	MTMR3	PAOX
	MTMR4	PAPSS1
	MTMR7	PAQR3
	MTP18	PAQR4
	MTPN	PAQR8
	MUC1	PARD6G
	MUC15	PARF
	MURC	PARK2
	MUS81	PARN
	MUSK	PARP12
	MVD	PARP16
	MVK	PCBP4
	MX2	PCDH1
	MXD1	PCDH18
	MXD3	PCDHGC3
	MYB	PCGF5
	MYBPC3	PCIF1
	MYD88	PCMTD1
	MYLIP	PCMTD2
	MYO10	PCNA
	MYO15B	PCNP
	MYO1C	PCNT
	MYO7A	PCSK1
	MYOZ3	PCSK7
	N6AMT1	PCTK3
	NAA15	PCYT1A
	NAB1	PDE10A
	NACAD	PDE1A
	NACC1	PDE2A
	NAGPA	PDE4B
	NANOG	PDE4DIP
	NAP1L4	PDGFA
	NAPA	PDGFB
	NAPB	PDGFRB
	NAPG	PDHA1
	NARS	PDIK1L
	NAT9	PDK2
	NBEA	PDK4
	NBR1	PDLIM5
	NCAN	PDLIM7
	NCAPD2	PDRG1
	NCAPG2	PDS5A
	NCBP1	PDSS2
	NCF2	PDXDC1
	NCKAP1L	PDXP
	NCKIPSD	PDZD3
	NCOA4	PDZD8
	NCOA7	PEF1
	NDEL1	PEG10
	NDP	PERP
	NDRG4	PET112L
	NDUFA4L2	PEX13
	NDUFAF1	PEX2
	NDUFAF6	PEX6
	NECAB3	PFDN5
	NECAP1	PFKFB3
	NECAP2	PFKL
	NEDD9	PFKM
	NEK6	PFN1
	NEU3	PFN2
	NEURL	PGAP2
	NEURL2	PGHS-2
	NEURL4	PGM2
	NEUROD1	PGM5
	NFAM1	PGPEP1
	NFASC	PGS1
	NFATC3	PHACTR1
	NFE2L1	PHACTR4
	NFKB1	PHC2
	NFKBID	PHYHD1
	NFKBIE	PHYHIP
	NFS1	PI4K2A
	NGFR	PI4K2B
	NICN1	PIAS3
	NIN	PIGL
	NINJ1	PIGR
	NKD1	PIGS
	NLE1	PIH1D1
	NLRP12	PIK3R2
	NLRX1	PILRA
	NMD3	PIM2
	NOC2L	PIM3
	NOD2	PION
	NOL11	PIR
	NOL4	PISD
	NOL6	PITPNB
	NOP10	PITX3
	NOP14	PKD2
	NOXA1	PKIB
	NPC2	PKM2
	NPHP4	PKP3
	NPLOC4	PL-5283
	NR1I2	PLA2G12A
	NR4A1	PLA2G15
	NR4A3	PLA2G2A
	NR5A1	PLA2G2D1
	NRBP1	PLA2G2D4
	NRBP2	PLA2G2F
	NRCAM	PLA2G4D
	NRIP3	PLA2G4E
	NRN1	PLA2G4F
	NRXN2	PLAT
	NSDHL	PLCD4
	NSG2	PLCL2
	NSUN5	PLD3
	NT5C2	PLDN
	NT5C3	PLEKHA1
	NTNG2	PLEKHB2
	NUAK2	PLEKHG3
	NUBP2	PLEKHO2
	NUCB1	PLIN5
	NUDCD3	PLSCR4
	NUDT16	PLXDC1
	NUDT16L1	PLXDC2
	NUDT3	PLXNB3
	NUDT4	PM20D1
	NUDT5	PMP2
	NUDT7	PMP22
	NUDT9	PMPCA
	NUP35	PNKD
	NUP43	PNMA2
	NUP50	PNMAL1
	NUPL1	PNP
	NUTF2	PNPLA1
	NXF1	POFUT1
	NXN	POGK
	OBFC2A	POGZ
	OCIAD2	POLA2
	OGDH	POLD3
	OGDHL	POLDIP3
	OMG	POLE3
	OOEP	POLR1A
	OPALIN	POLR1D
	OPCML	POLR2E
	ORMDL3	POLR3A
	OS9	POLR3E
	OSBPL7	POLR3GL
	OSCP1	POU2AF1
	OSTM1	PPAPDC3
	OTC	PPARA
	OTOP3	PPARGC1A
	OTUB2	PPARGC1B
	OTUD4	PPFIBP1
	OVGP1	PPIE
	OVOL1	PPIL1
	P2RX4	PPIL2
	P2RY2	PPIL4
	PAAF1	PPM1K
	PABPN1	PPP1R10
	PACSIN1	PPP1R11
	PADI1	PPP1R12C
	PAFAH1B2	PPP1R14C
	PAFAH2	PPP1R16B
	PAG2	PPP1R1B
	PAK1	PPP1R3F
	PAK6	PPP2R4
	PALB2	PPT1
	PAM	PRCC
	PAMR1	PRDX6
	PAN2	PRELID1
	PANK1	PRELP
	PANK3	PREX2
	PAOX	PRIM2
	PAPD7	PRKAA1
	PAPSS1	PRKACB
	PAQR3	PRKAG3
	PAQR4	PRKAR1A
	PARD6G	PRKCZ
	PARK2	PRMT3
	PARP11	PRNP
	PARP12	PROCA1
	PARP16	PROSAPIP1
	PARP4	PRP2
	PATL1	PRP8
	PAX5	PRPF4B
	PAXIP1	PRPS1
	PBX4	PRRC2B
	PCBD1	PRRG4
	PCBP4	PRRT1
	PCDHA13	PRSS35
	PCF11	PRSS8
	PCGF2	PRUNE2
	PCGF5	PSAP
	PCID2	PSAPL1
	PCIF1	PSEN1
	PCMTD1	PSMC4
	PCMTD2	PSORS1C2
	PCP4L1	PSTPIP2
	PCSK7	PTAFR
	PCTK3	PTBP1
	PCTP	PTCD2
	PCYT2	PTER
	PDCD11	PTGR1
	PDCD4	PTI
	PDCL	PTMS
	PDE11A	PTOV1
	PDE1A	PTP4A2
	PDE8A	PTPN5
	PDGFA	PTPN7
	PDGFRA	PTPN9
	PDGFRB	PTPRA
	PDHA1	PTPRCAP
	PDIA6	PTPRK
	PDIK1L	PTPRR
	PDK3	PTRF
	PDK4	PTTG1IP
	PDLIM1	PUM1
	PDLIM4	PVRL4
	PDRG1	PXMP4
	PDXDC1	PYGB
	PDZD3	PYGO2
	PEAR1	QPCTL
	PECAM1	QRICH1
	PEPT-1	QSOX1
	PERP	RAB10
	PET112L	RAB15
	PEX10	RAB22A
	PEX13	RAB30
	PEX14	RAB32
	PEX19	RAB35
	PEX26	RAB37
	PEX5	RAB3GAP1
	PFKFB1	RAB3GAP2
	PFKFB2	RAB40C
	PFKFB3	RAB7L1
	PFKL	RAB8B
	PGAM1	RABEP1
	PGAM5	RABGAP1L
	PGAP2	RABL2B
	PGAP3	RAD17
	PGBD5	RAD21
	PGF	RAD51
	PGLS	RAD51AP1
	PGM1	RAD51AP1
	PGM2L1	RAD9A
	PGM3	RALBP1
	PGPEP1	RANBP10
	PGS1	RANBP3
	PHACTR1	RANGAP1
	PHACTR4	RANGRF
	PHF13	RAP1B
	PHF20	RAP1GAP
	PHPT1	RAP2A
	PHYHD1	RAP2C
	PI16	RAPGEF2
	PI4K2A	RASD2
	PI4K2B	RASEF
	PI4KB	RASGRP1
	PICK1	RASGRP4
	PID1	RASSF5
	PIEZO1	RBBP4
	PIEZO2	RBBP5
	PIFO	RBFOX3
	PIGN	RBL1
	PIGT	RBM19
	PIGV	RBM22
	PIH1D2	RBM23
	PIK3IP1	RBM7
	PIK3R2	RBP5
	PILRA	RCAN2
	PIM2	RCL1
	PIM3	RCSD1
	PIN1	RECQL
	PINK1	RECS1
	PIP5K1C	REEP1
	PISD	REEP2
	PKLR	RER1
	PKN3	RERG
	PKP3	RETSAT
	PLA2G15	REXO1
	PLA2G2F	REXO2
	PLCB3	RFC2
	PLCD1	RFC5
	PLCL2	RFX1
	PLEKHA3	RFX2
	PLEKHA5	RG9MTD2
	PLEKHA6	RGL2
	PLEKHB1	RGN
	PLEKHB2	RGS18
	PLEKHG5	RGS2
	PLEKHJ1	RGS5
	PLEKHM2	RGS7BP
	PLEKHO2	RHAG
	PLK1	RHBDD2
	PLK2	RHOF
	PLSCR4	RHOJ
	PLXDC1	RHOU
	PLXDC2	RHPN2
	PLXNB2	RILPL2
	PLXNB3	RING1
	PMM1	RIOK3
	PMM2	RIPK3
	PMP2	RIT1
	PMP22	RLBP1
	PMPCA	RMI2
	PNMA1	RNASE1
	PNP	RNASET2
	PNPLA6	RND1
	PNPO	RND3
	PNRC2	RNF114
	PODXL	RNF14
	POFUT2	RNF144B
	POLD3	RNF175
	POLDIP3	RNF183
	POLE4	RNF185
	POLR1C	RNF220
	POLR2D	RNF43
	POLR2E	RNF7
	POLR2G	RNFT1
	POLR2H	RNPEP
	POLR3A	ROBO4
	POLR3D	RPA1
	POLR3F	RPAP1
	POLR3GL	RPH3A
	POLR3H	RPH3AL
	POMT1	RPL15
	PON2	RPN1
	PON3	RPP14
	POR	RPRD1A
	POU2AF1	RPUSD1
	POU2F1	RQCD1
	PPAN	RRM2
	PPAP2A	RRP8
	PPAP2B	RSL1D1
	PPAPDC3	RSPO1
	PPARGC1A	RSPO3
	PPARGC1B	RTN1
	PPFIA4	RUNDC3A
	PPIE	RUNX1T1
	PPIH	RUSC1
	PPIL1	RUSC2
	PPIL2	RXRB
	PPIL4	S100A1
	PPM1A	S100A16
	PPM1H	S1PR2
	PPP1R11	SAA4
	PPP1R12C	SACM1L
	PPP1R14C	SALL2
	PPP1R16B	SAMD4B
	PPP1R1B	SAO
	PPP1R21	SAPCD1
	PPP1R37	SARM1
	PPP2R1A	SART1
	PPP2R4	SAT2
	PPP2R5C	SATB1
	PPP2R5D	SBNO2
	PPP6C	SC4MOL
	PPRC1	SCAMP1
	PPT2	SCAP
	PRELP	SCARB1
	PREPL	SCARB2
	PRICKLE1	SCCPDH
	PRKACB	SCG5
	PRKAG3	SCHIP1
	PRKCD	SCN1B
	PRKCG	SCN2A
	PRKRIP1	SCN2B
	PROSAPIP1	SCN4B
	PROSC	SCO1
	PRPF18	SCUBE2
	PRPF38A	SDAD1
	PRPF4B	SDC1
	PRPS1	SDCBP
	PRR3	SDCCAG3
	PRR5L	SDHAF2
	PRRX2	SDPR
	PRSS12	SEC24A
	PRSS23	SEMA4A
	PRSS46	SEMA4D
	PRSS8	SEMA4F
	PRUNE2	SEMA6D
	PSAP	SEMA7A
	PSMB5	SEPN1
	PSMC1	SEPT3
	PSMD11	SEPT4
	PSMD5	SEPT7
	PSMG4	SERBP1
	PSTPIP1	SERINC3
	PSTPIP2	SERPINA12
	PTCH2	SERPINA5
	PTH	SERPINB9
	PTHLH	SERPINE1
	PTK2	SERPINF2
	PTK7	SERTAD4
	PTPLAD1	SF3B1
	PTPN12	SFRP1
	PTPN18	SFRP5
	PTPN7	SFXN2
	PTPRM	SGCB
	PTPRR	SGK1
	PTRF	SGOL1
	PTTG1IP	SGSM1
	PUF60	SH2D3C
	PUSL1	SH3BGRL
	PWP2	SH3GLB2
	PXMP4	SH3RF3
	PYCR2	SHC1
	RAB10	SHC2
	RAB11B	SHISA5
	RAB11FIP2	SHMT1
	RAB11FIP3	SHMT2
	RAB11FIP5	SIAT7B
	RAB15	SIDT2
	RAB19	SIGMAR1
	RAB22A	SIPA1L2
	RAB26	SIRPD
	RAB2A	SIRT1
	RAB2B	SIX1
	RAB30	SIX3
	RAB35	SKA3
	RAB39B	SKAP2
	RAB3A	SLA
	RAB3B	SLA2
	RAB3D	SLAMF9
	RAB40C	SLC12A5
	RAB4B	SLC13A3
	RAB6A	SLC13A4
	RAB6B	SLC14A1
	RAB7B	SLC16A4
	RAB7L1	SLC17A6
	RAB8B	SLC17A7
	RAB9A	SLC1A4
	RABEP1	SLC20A1
	RABEP2	SLC20A2
	RABGGTA	SLC22A23
	RABL2B	SLC22A7
	RAD1	SLC25A20
	RAD23A	SLC25A24
	RAD23B	SLC25A25
	RAD51	SLC25A29
	RAD51AP1	SLC25A30
	RAD51AP1	SLC25A38
	RAD51B	SLC25A44
	RAD9A	SLC25A48
	RAF1	SLC27A1
	RALGAPB	SLC28A1
	RAMP3	SLC28A2
	RANBP10	SLC2A3
	RANBP3	SLC2A5
	RANGAP1	SLC30A4
	RAP1GAP	SLC35E3
	RAP2B	SLC38A7
	RAP2C	SLC39A1
	RAPGEF2	SLC39A14
	RAPGEF6	SLC39A7
	RASA3	SLC43A2
	RASD2	SLC43A3
	RASEF	SLC44A2
	RASGEF1B	SLC46A1
	RASGRP1	SLC46A3
	RASSF1	SLC48A1
	RASSF2	SLC4A11
	RASSF5	SLC5A6
	RBFA	SLC6A15
	RBFOX3	SLC6A2
	RBM23	SLC6A7
	RBM6	SLC7A14
	RBPMS2	SLC7A6
	RBX1	SLC7A7
	RBX1	SLC7A8
	RCAN3	SLC9A1
	RCC2	SLC9A9
	RCE1	SLMAP
	RCSD1	SMAD2
	RDH12	SMAD5
	RDH13	SMAD9
	RDH14	SMAGP
	RECS1	SMARCA2
	REEP1	SMARCE1
	REEP3	SMCR7L
	REEP5	SMG7
	RELT	SMIM1
	RER1	SMO
	REXO1	SMOX
	REXO4	SMPD4
	RFC5	SMPDL3A
	RFTN1	SMYD1
	RFWD2	SNAP23
	RFWD3	SNAP47
	RG9MTD2	SNAPC1
	RGR	SNAPC5
	RGS1	SNAPIN
	RGS16	SNCAIP
	RGS3	SNTB1
	RGS4	SNW1
	RGS5	SNX10
	RGS7BP	SNX11
	RHBDF2	SNX12
	RHBDL1	SNX17
	RHBG	SNX24
	RHOBTB2	SNX3
	RHOF	SNX4
	RHOG	SOBP
	RHOT2	SOCS5
	RIC3	SORBS2
	RIC8A	SORBS2
	RICTOR	SORL1
	RIPK3	SOSTDC1
	RIPK4	SP1
	RMI2	SP140L
	RMND1	SPAG11B
	RNF10	SPARC
	RNF111	SPATA2
	RNF114	SPIN1
	RNF125	SPINK4
	RNF14	SPINLW1
	RNF144B	SPN
	RNF166	SPOCK2
	RNF183	SPRR3
	RNF19A	SPSB2
	RNF20	SPSB4
	RNF214	SPTB
	RNF217	SPTSSA
	RNF220	SQLE
	RNF24	SQRDL
	RNF4	SRA1
	RNF43	SRD5A1
	RNMT	SREK1
	RNPEP	SRFBP1
	ROBO2	SRP14
	ROR2	SRP19
	RPAP2	SRPRB
	RPAP3	SRSF1
	RPE	SRSF6
	RPH3AL	SSB
	RPL15	SSBP3
	RPL29	SSFA2
	RPRD1A	SSNA1
	RPRD1B	SSR4
	RPS26	SSU72
	RPS6KA2	ST13
	RPS6KA3	ST3GAL1
	RPTOR	ST3GAL6
[truncated: 710 more rows]

## Sheet: 23a
Supplementary Table 1: List of targe genes by reference and altered miRNA
miRNA 23a	Reference	Altered
	AAED1	ABCC5
	AASS	ABCD1
	ABCA9	ABHD11
	ABCD3	ABP1
	ABHD10	ABR
	ACAD10	ACBD4
	ACAP2	ACP2
	ACAT2	ACTRT2
	ACBD7	ACVR1
	ACOX2	ADAM19
	ACSL1	ADAMTSL2
	ACSL6	ADCY7
	ACSM3	ADIPOR2
	ACSS3	AFMID
	ACTG1	AHCYL1
	ACVR2A	AKAP2
	ADAM19	AKAP8
	ADAM23	ALKBH2
	ADAT1	ALPK2
	ADCK3	ALS2CR13
	ADCY3	ANAPC1
	ADD3	ANKH
	ADH6	ANKLE2
	ADHFE1	ANKRD1
	ADIPOQ	ANO4
	ADORA2B	ANP32A
	AEBP1	ANUBL1
	AEBP2	AP1M1
	AFP	AP1S3
	AGFG1	APOL3
	AGPAT4	APOPT1
	AGPAT5	ARFGAP2
	AGPAT9	ARHGEF4
	AGRN	ARMC1
	AHCTF1	ARPP19
	AHCYL2	ASAP1
	AIG1	ATCAY
	AK2	ATF3
	AKAP2	ATG4B
	AKAP8	ATP13A2
	AKIRIN1	ATP5B
	ALAS1	ATXN2L
	ALDH1L1	ATXN7L1
	ALDH3A2	B3GALNT2
	ALG11	B3GNT3
	ALG6	B4GALT1
	ALKBH2	B4GALT2
	ALS2CR13	B4GALT4
	AMACR	BAZ1B
	AMFR	BOD1
	AMIGO1	BPIFA2A
	ANAPC1	BRF1
	ANAPC16	BRMS1L
	ANGPTL7	bta-mir-1306
	ANKH	bta-mir-6517
	ANKIB1	C10H14orf37
	ANKRD1	C10orf90
	ANKRD17	C12H13orf33
	ANKRD26	C13H10orf47
	ANKRD40	C13H20orf20
	ANKRD46	C13H20orf72
	ANKRD49	C14H8orf82
	ANKS4B	C18H16orf80
	ANO4	C19H17orf108
	ANPEP	C19H17ORF39
	ANTXR2	C19H17orf78
	ANUBL1	C19orf69
	ANXA2	C20orf26
	ANXA4	C25H16orf82
	ANXA5	C3AR1
	ANXA8	C3H1orf189
	AOC3	C5orf42
	AOX1	C7H19orf77
	AP1S1	C7orf49
	AP3M1	C8B
	AP3S2	C8H8orf74
	APBA2	C9H6ORF203
	APC	C9H6orf211
	APLF	C9HXorf21
	APOLD1	CA12
	APON	CALM
	APOPT1	CAPN5
	AQP1	CASC4
	AQP4	CASR
	ARAP2	CCDC106
	ARFIP1	CCDC171
	ARHGAP18	CCDC69
	ARHGEF3	CCDC85C
	ARHGEF5	CCNI
	ARHGEF6	CD302
	ARL6	CD38
	ARL6IP5	CD83
	ARMC1	CD93
	ARMCX3	CDC40
	ARPM1	CDC42EP3
	ARPP19	CDC42EP4
	ARPP21	CEP63
	ARRDC4	CERS2
	ARSB	CHORDC1
	ART1	CHST11
	ART5	CIAPIN1
	ASAH1	CLDN10
	ASB15	CLIP1
	ASB8	CMBL
	ASF1A	CNKSR3
	ASH1L	CNOT2
	ASPA	COBL
	ASPH	COG4
	ATAD1	COL11A1
	ATCAY	COL4A1
	ATF6	COL7A1
	ATG12	COL8A1
	ATG13	COPS8
	ATG3	CPAMD8
	ATG4C	CPE
	ATL1	CPEB3
	ATP12A	CSMD3
	ATP1B4	CSTF1
	ATP5F1	CTBP2
	ATP5S	CTDSP2
	ATP6AP2	CTGF
	ATP6V0E2	CTSZ
	ATP6V1A	CUX2
	ATP6V1B1	CYB561
	ATP6V1B2	CYBASC3
	ATP6V1C1	DAGLB
	ATP6V1D	DAP
	ATP6V1E1	DBP
	ATP8B2	DCPS
	ATXN7L3	DCXR
	AURKA	DDB1
	AZIN1	DHX34
	B3GALT2	DIEXF
	B3GNT1	DIP2A
	B3GNT2	DIRAS2
	B4GALT1	DKK3
	B4GALT3	DLG3
	B4GALT6	DNAJA3
	B4GALT7	DNAJB6
	BAG1	DNMT3A
	BAG2	DNPEP
	BAG3	DNTT
	BAG4	DOK1
	BAG5	DPM2
	BAP18	DPYSL5
	BARD1	DSTYK
	BAZ2A	DTNA
	BBX	DUS1L
	BCAR4	DUSP19
	BCDIN3	DUSP26
	BCL2L11	EEF1E1
	BCOR	EFCAB6
	BEST1	EFTUD2
	BET1	EID2
	BHMT	EIF2A
	BIRC5	EIF2AK1
	BKB3	ELF3
	BLCAP	ELOVL4
	BMPR-IA	ENO2
	BMPRIB	ENSBTAG00000001344
	BOD1L	ENSBTAG00000004043
	BOLA	ENSBTAG00000005448
	BOLL	ENSBTAG00000010111
	BORA	ENSBTAG00000015040
	BRAF	ENSBTAG00000019309
	BRWD1	ENSBTAG00000023846
	BT.43717	ENSBTAG00000025920
	BT.99122	ENSBTAG00000032651
	bta-mir-1306	ENSBTAG00000035012
	bta-mir-6518	EOGT
	BTBD19	ERGIC1
	BTC	ERLIN2
	BUB1	ERP29
	BUB3	ES1
	BZW2	FAHD1
	C10H14orf102	FAM108A1
	C10H14orf149	FAM124B
	C10H5orf13	FAM135B
	C10ORF107	FAM151B
	C13H20ORF108	FAM160B1
	C13H20ORF12	FAM167A
	C14H8orf22	FAM168B
	C14H8orf46	FAM176B
	C14H8orf47	FAM60A
	C16H1orf86	FAM62A
	C17H12orf43	FAM64A
	C17H22orf25	FBLN5
	C18H19orf40	FBP2
	C19H17orf108	FBXL16
	C19H17ORF39	FBXL17
	C19H17orf59	FBXL3
	C1GALT1C1	FBXO18
	C1H3orf38	FBXO25
	C1orf216	FBXO47
	C1QTNF6	FCGR3A
	C1R	FCHO2
	C22H3ORF18	FERMT1
	C22H3orf24	FEZF2
	C23H6orf130	FGF13
	C23H6ORF62	FILIP1
	C24H18ORF10	FKBP4
	C24H18orf32	FLJ21128
	C25H16orf82	FNBP1L
	C26H10ORF2	FOSB
	C26H10ORF4	FRMD8
	C26H10orf82	FRRS1
	C27H8orf40	FSTL1
	C28H10orf57	FSTL5
	C29H11orf10	FXN
	C29H11orf83	FXYD2
	C3AR1	GADL1
	C4H7orf57	GCN1L1
	C4orf3	GEM
	C5H12orf23	GINS3
	C5H12orf35	GINS4
	C5H12orf39	GLYAT
	C5orf42	GMDS
	C5orf63	GNG10
	C6H4orf19	GNPDA1
	C7	GNPDA2
	C7H19orf24	GNPTAB
	C7H5orf54	GORAB
	C7orf72	GOSR2
	C8H9orf91	GPC1
	C9orf40	GPR133
	CA2	GPRC5A
	CA3	GPX3
	CA8	GPX5
	CAB39	GPX8
	CABS1	GRIA2
	CABYR	GTF2F2
	CACNB2	GUCY1A1
	CALB1	HAPLN3
	CALCRL	HDDC2
	CALHM2	HEG1
	CAMK2B	HEYL
	CAMK2D	HIST3H2A
	CAMK2N1	HLA-DMB
	CAPN5	HLCS
	CAPRIN1	HLX
	CARKL	HMGCS1
	CASC3	HNRPH2
	CASC4	HOXB3
	CASP3	HP1BP3
	CASP8	HPN
	CASP9	HSD17B12
	CAV1	HSPE1
	CBFA2T2	IDH2
	CBFB	IFNT
	CBLN1	IFT20
	CBLN4	IFT88
	CBR4	IGDCC3
	CCDC102A	IL10RB
	CCDC112	IL27RA
	CCDC117	IL4R
	CCDC120	ILDR2
	CCDC126	INPP5K
	CCDC127	INTS9
	CCDC137	IQGAP1
	CCDC17	IRX2
	CCDC25	ISCA1
	CCDC3	ISM1
	CCDC43	IST1
	CCDC49	ITGAD
	CCDC59	ITGB1
	CCDC69	JARID2
	CCDC76	KCNC4
	CCDC82	KCNMB4
	CCDC88B	KCTD10
	CCDC91	KCTD5
	CCDC93	KEAP1
	CCDC99	KHNYN
	CCK	KIAA1549
	CCKAR	KIF3B
	CCKBR	KLF11
	CCL19	KLF15
	CCL2	KLHL21
	CCM2	KLK6
	CCNB1IP1	LAMP1
	CCNG1	LAMP5
	CCNL2	LARS2
	CCNT2	LASP1
	CCRK	LAT
	CCSMST1	LDLR
	CCZ1	LDLRAP1
	CD1A	LEMD2
	CD1A	LEPRE1
	CD1D	LHFPL2
	CD300LG	LHX3
	CD302	LLRC8A
	CD47	LMAN2L
	CD55	LMOD1
	CD69	LPL
	CD83	LRPAP1
	CD93	LRRC47
	CD96	LSM14A
	CD97	LSM2
	CDC25B	MAK
	CDC27	MANBA
	CDC2L1	MAP2K3
	CDC40	MAP2K4
	CDC42BPG	MARK1
	CDC42EP3	MASP2
	CDC42SE1	MAT2B
	CDC42SE2	MAVS
	CDC6	MBD3L1
	CDC73	MBOAT1
	CDCA7	MC1R
	CDH10	MC2R
	CDH15	MCART1
	CDK9	MCAT
	CDKL1	MCFD2
	CDKN1A	MEF2BNB
	CDKN2AIP	MERTK
	CDKN2B	MESDC2
	CDNF	METTL21D
	CDS2	MGC139367
	CDV3	MGC157163
	CENPA	MGRN1
	CENPJ	MIA3
	CENPN	MIER2
	CENPO	MINK1
	CENPQ	MLEC
	CEP120	MME
	CEP19	MNF1
	CEP27	MOCS3
	CEP350	MOGAT2
	CEP85L	MON1B
	CEP97	MORF4L2
	CETN4	MORN4
	CFL2	MOSPD2
	CGGBP1	MRGPRF
	CGN	MRPL1
	CHAF1A	MRPL15
	CHAF1B	MRPL18
	CHCHD9	MRPL36
	CHEK2	MRPS2
	CHI3L1	MRPS21
	CHMP3	MRPS27
	CHORDC1	MRPS7
	CHP	MSL3
	CHRNG	MTTP
	CHST10	MTUS1
	CHST14	MYL2
	CHST2	NAA35
	CHST4	NAA50
	CHSY	NAPB
	CHTF8	NAT9
	CHUK	NCAM1
	CHURC1	NCBP1
	CIAO1	NDUFA4L2
	CIRBP	NDUFA7
	CISD2	NDUFC1
	CLCN1	NECAP1
	CLCN4	NECAP2
	CLDN12	NEO1
	CLEC1A	NEUROD6
	CLEC7A	NHLRC3
	CLHC1	NID2
	CLINT1	NKD1
	CLK2	NLGN3
	CLK3	NLK
	CLUL1	NMT1
	CMC1	NPC1
	CMTM4	NPPC
	CNDP1	NPTX1
	CNDP2	NPY1R
	CNEP1R1	NR2F2
	CNGA1	NRSN1
	CNGA3	NSUN6
	CNIH3	NUDT12
	CNN1	NUDT17
	CNNM2	OCIAD2
	CNOT10	OLA1
	CNOT2	ORAOV1
	CNOT6	PADI4
	CNOT7	PAPD7
	CNRIP1	PAPOLA
	CNTLN	PARP11
	CNTN4	PATL1
	COBL	PATZ1
	COG6	PCNXL2
	COL15A1	PDF
	COL4A5	PDGFRA
	COL6A3	PDLIM2
	COL6A6	PEA15
	COL8A1	PEPD
	COLQ	PFKP
	COMMD8	PGAP3
	COPS3	PGF
	COPS8	PHF20
	COQ5	PI4K2B
	CORO1C	PI4KA
	CORO6	PINK1
	COX16	PIP4K2A
	COX7A2L	PLA2G12A
	CPE	PLK1
	CPEB3	POGK
	CPEB4	POLE3
	CPLX3	POLR3A
	CPM	POLR3GL
	CPNE3	PPARGC1A
	CPPED1	PPIP5K2
	CPSF4	PPM1A
	CRADD	PPP1R37
	CREBBP	PPP1R3C
	CREBL2	PPP1R42
	CREBZF	PPP2R5C
	CRISPLD1	PPP3CC
	CRP	PRELID2
	CRTAM	PRELP
	CRYL1	PRKACB
	CS	PRLR
	CSE1L	PRNP
	CSNK1G3	PRPSAP1
	CSNK2A2	PRR15L
	CSPP1	PSAP
	CSRNP3	PSMA2
	CSTF1	PSMD4
	CTBP2	PSRC1
	CTCF	PTBP1
	CTDSP2	PTDSS1
	CTGF	PTGES
	CTNNBL1	PTH1R
	CTSB	PTMA
	CTSC	PTMA
	CTSK	PTP4A2
	CTSZ	PTPLAD2
	CTTN	PTPN9
	CTTNBP2NL	PTPRG
	CTU2	RAB2B
	CUL3	RAB3GAP2
	CUTC	RAD51AP1
	CUX2	RAD51AP1
	CXADR	RAD51D
	CXCL12	RALB
	CXCL14	RAP1GAP
	CXCL2	RASD2
	CXCL3	RASEF
	CXCL6	RASGEF1C
	CXCR4	RAX2
	CXCR6	RBL2
	CXHXorf36	RBM17
	CYB561	RCAN1
	CYBB	RDX
	CYP19A1	REEP1
	CYP2C19	RG9MTD2
	CYP2U1	RHOJ
	CYP51A1	RHOT1
	CYTIP	RHOU
	DAB2	RIMKLB
	DAZAP2	RIMS2
	DBF4	RMI2
	DBNL	RNASE4
	DBT	RNF11
	DCAF12	RNF114
	DCLK1	RNF146B
	DCLRE1A	RNF44
	DCP1A	RPE65
	DCSTAMP	RPH3AL
	DDAH1	RPUSD4
	DDHD2	RRAS2
	DDN	RSAD2
	DDX39B	RTN3
	DDX3Y	RXRG
	DDX52	S100A4
	DDX55	SAP130
	DDX59	SC5DL
	DEK	SCAMP4
	DENND2D	SCD5
	DENND5A	SCN4B
	DERA	SCO1
	DEXI	SDHC
	DGKB	SEC13
	DHCR24	SELT
	DHX15	SEMA6A
	DHX29	SENP5
	DHX40	SERAC1
	DHX57	SERBP1
	DIABLO	SETMAR
	DIAPH2	SF3A1
	DIP2B	SF3B3
	DIRC2	SGK2
	DKK2	SGSH
	DLD	SHC3
	DLG3	SHMT2
	DLX4	SIK2
	DMBT1	SIN3B
	DMRTC2	SIRT1
	DMWD	SLBP
	DNAH12	SLC11A1
	DNAH5	SLC20A1
	DNAJB2	SLC24A6
	DNAJB9	SLC25A24
	DNAJC11	SLC2A3
	DNAJC12	SLC2A8
	DNAJC15	SLC34A1
	DNAJC16	SLC35C1
	DNAJC18	SLC37A3
	DNAJC24	SLC38A3
	DNAJC30	SLC39A14
	DNAJC6	SLC46A1
	DNM1L	SLC48A1
	DNMBP	SLC6A1
	DOC2A	SLC6A12
	DOCK10	SLC6A7
	DOCK7	SLC7A6
	DOK4	SLMAP
	DPH3	SMAP
	DPH5	SMG8
	DPYSL2	SMS
	DRAM2	SNAP23
	DSC1	SNRNP40
	DSCR3	SNRPF
	DSE	SNW1
	DSG1	SNX18
	DSG2	SOX10
	DTD1	SPADH2
	DTNA	SPAG11B
	DTNBP1	SPARC
	DTWD1	SPATA6L
	DUOXA1	SPE39
	DUS4L	SPECC1L
	DUSP12	SPOCK2
	DUSP18	SPRY1
	DUSP27	SPSB4
	DUSP3	SPTLC2
	DYNC1LI1	SSBP2
	DZIP1	ST3GAL6
	E2F6	STAC
	E4F1	STAC3
	EAF2	STAG2
	EAPP	STX16
	ECSCR	STX18
	EDNRB	STX6
	EEF1A1	STXBP1
	EEF1E1	SUB1
	EFCAB4A	SUV39H1
	EGLN2	SV2B
	EGR1	SWT1
	EHBP1	SYNE1
	EHHADH	SYT11
	EIF1	TANK
	EIF2A	TBC1D14
	EIF2B1	TBC1D4
	EIF4EBP3	TCAP
	EIF5	TCEB3
	ELAVL4	TCFL5
	ELF4	TCHHL1
	ELK3	TCN2
	ELL2	TDP1
	ELMO1	TECTB
	ELMOD2	TGFB1I1
	ELOF1	TGFB3
	ELOVL3	TGM5
	ELOVL5	THEM6
	ELP3	TIMD4
	ELP4	TMCC3
	EMC10	TMEM106A
	EMCN	TMEM140
	EML4	TMEM176A
	ENC1	TMEM215
	ENDOD1	TMEM41A
	ENPP4	TMEM41B
	ENSBTAG00000002259	TMEM50A
	ENSBTAG00000002641	TMEM70
	ENSBTAG00000002786	TMLHE
	ENSBTAG00000004339	TMPRSS15
	ENSBTAG00000007731	TNFAIP8L1
	ENSBTAG00000010458	TNFSF12
	ENSBTAG00000010958	TNS3
	ENSBTAG00000011313	TOLLIP
	ENSBTAG00000014423	TOM1
	ENSBTAG00000015061	TOMM34
	ENSBTAG00000016957	TPK1
	ENSBTAG00000021501	TPRG1L
	ENSBTAG00000022590	TRAF7
	ENSBTAG00000022829	TRAIP
	ENSBTAG00000025920	TRAPPC11
	ENSBTAG00000030882	TRIB1
	ENSBTAG00000032047	TRIM31
	ENSBTAG00000034192	TRIM44
	ENSBTAG00000034609	TRUB2
	ENSBTAG00000036298	TSC22D1
	ENSBTAG00000037799	TSCOT
	ENSBTAG00000037826	TSKU
	ENSBTAG00000038048	TSPEAR
	ENSBTAG00000038619	TSPYL1
	ENSBTAG00000038635	TSR1
	ENSBTAG00000038652	TTC14
	ENSBTAG00000038770	TTC7B
	ENSBTAG00000038931	TTLL11
	ENSBTAG00000039046	TTPAL
	ENSBTAG00000039540	TTYH2
	ENSBTAG00000039714	UBE2J2
	ENSBTAG00000040388	UBE2L3
	ENSBTAG00000040580	UBE2Q1
	ENSBTAG00000046172	UBE4B
	ENSBTAG00000046653	UBL3
	ENSBTAG00000046766	UBL4B
	ENSBTAG00000047009	UBTD1
	ENSBTAG00000047575	UCN
	ENSBTAG00000047828	ULK3
	ENSBTAG00000047837	UNC5B
	ENSBTAG00000047880	UPK1B
	ENSBTAG00000048153	URM1
	ENSBTAG00000048215	USP12
	ENTPD5	USP40
	EOGT	UTP6
	EP4	VAMP1
	EPAS1	VAMP3
	EPM2A	VAT1
	EPN1	VOPP1
	EPS15	VPS36
	ERAP1	VPS4B
	ERG	VSX1
	ERLEC1	WDFY1
	ERLIN1	WDR34
	ERLIN2	WDR45L
	ERMN	WDR77
	ERP27	WRNIP1
	ESD	WWP1
	ESPL1	XYLB
	ESRP1	YPEL1
	ETNK1	YPEL2
	ETV5	YWHAE
	EXOC3L4	ZFAND3
	EXOC5	ZFX
	EXOC6	ZMYND8
	EXOSC3	ZNF19
	EXTL2	ZNF236
	F9	ZNF292
	FAM103A1	ZNF304
	FAM107B	ZNF34
	FAM108A1	ZNF521
	FAM115A	ZNF541
	FAM117A	ZNF706
	FAM124B	ZNF740
	FAM131A	ZSCAN21
	FAM13C	ZZEF1
	FAM165B
	FAM168B
	FAM177A1
	FAM184A
	FAM188A
	FAM198B
	FAM213B
	FAM214B
	FAM26D
	FAM46D
	FAM50A
	FAM54A
	FAM69C
	FAM84B
	FAM98A
	FAM98C
	FANCE
	FAR1
	FAR2
	FARP1
	FAS
	FASLG
	FBXL17
	FBXL20
	FBXL22
	FBXO10
	FBXO18
	FBXO3
	FBXO30
	FBXO36
	FBXO44
	FBXO9
	FCHO2
	FCRL1
	FEM1C
	FETUB
	FGD4
	FGF2
	FGFBP1
	FGFR2
	FGFR3
	FIBIN
	FIGF
	FITM2
	FKBP14
	FKBP4
	FKBP5
	FKBP7
	FLJ11259
	FLNB
	FLRT3
	FLVCR1
	FMNL3
	FMO5
	FMOD
	FMR1
	FN3KRP
	FNBP1L
	FOPNL
	FOSB
	FOXA3
	FOXO4
	FOXP1
	FOXRED1
	FP
	FPGT
	FRMD4A
	FRMD6
	FRMD8
	FTCD
	FUBP3
	FUCA1
	FYB
	FYN
	G3BP2
	GAB1
	GABRA1
	GABRB3
	GABRE
	GALM
	GALNT12
	GALNT6
	GALNTL5
	GAP43
	GATM
	GBAS
	GBP4
	GCFC
	GCH1
	GCNT1
	GDA
	GDAP1
	GDAP1L1
	GEM
	GGA1
	GGCT
	GGCX
	GGPS1
	GHITM
	GINS1
	GIPC2
	GJA1
	GJB2
	GK
	GLO1
	GLRX3
	GLT8D2
	GLYR1
	GMPPB
	GNAI3
	GNAT1
	GNB5
	GNG10
	GNG3
	GNPDA1
	GNPDA2
	GNS
	GOLGB1
	GOLPH3L
	GORAB
	GPAM
	GPATCH2
	GPBP1
	GPD1L
	GPD2
	GPHN
	GPKOW
	GPR116
	GPR133
	GPR176
	GPR37
	GPR52
	GPR6
	GPR61
	GPT2
	GPX8
	GRB14
	GRHL1
	GRIA2
	GRK5
	GRPEL1
	GRPEL2
	GRSF1
	GSDMC
	GSDMD
	GSG2
	GSTT3
	GTF2E2
	GTF2H5
	GTF3C2
	GTPBP4
	GUCY1B1
	GUCY2D
	GXYLT2
	GZF1
	GZMA
	H3F3A
	H3F3C
	HACE1
	HAPLN1
	HAS2
	HAUS5
	HDAC7
	HDHD1A
	HEATR1
	HEATR3
	HEG1
	HERPUD2
	HES1
	HEXIM1
	HIAT1
	HIBCH
	HIST1H1D
	HLA-DMB
	HLCS
	HMG20A
	HMGB2
	HMGN1
	HMGN2
	HMGN3
	HMGN4
	HMGXB4
	HMOX1
	HN1L
	HNF4G
	HNRNPF
	HNRNPH3
	HNRNPL
	HNRNPR
	HNRNPU
	HNRPDL
	HNRPLL
	HOOK2
	HOXA3
	HOXA4
	HOXA5
	HOXB4
	HOXC4
	HOXD10
	HPS1
	HPS4
	HRSP12
	HSD11B1L
	HSD17B11
	HSD17B3
	HSD17B7
	HSDL1
	HSF2BP
	HSP90B1
	HSPA13
	HSPD1
	HSPH1
	HTR2A
	HTR4
	HTR5A
	HYLS1
	IDH1
	IER3IP1
	IFI47
	IFIH1
	IFNGR1
	IGF2BP3
	IGFBPL1
	IGSF8
	IHH
	IL11RA
	IL12RB1
	IL1RAP
	IL20RB
	IL21R
	IL22RA1
	IL3
	IL33
	IL6
	IL6
	IL6R
	IL8
	IMP3
	IMPA1
	IMPACT
	ING2
	INSIG1
	INTS4
	INTS6
	INTS9
	IPO11
	IPO5
	IQCB1
	IQGAP1
	IRAK2
	IRAKM
	IRF1
	ISCA1
	ISCA2
	ISM1
	ISOC2
	ITCH
	ITGA1
	ITGA4
	ITGA8
	ITGAL
	ITGB3BP
	ITGB8
	ITK
	ITM2C
	ITPKC
	ITPRIP
	ITSN1
	IVD
	IZUMO4
	JAK1
	JARID2
	JCAD
	JDP2
	JMJD1C
	JSP.1
	KAL1
	KATNAL1
	KBP
	KCNA2
	KCNA4
	KCNE4
	KCNJ13
	KCNJ15
	KCNJ16
	KCNJ2
	KCNK1
	KCNK17
	KCNK7
	KCNMB1
	KCNMB4
	KCTD10
	KCTD15
	KCTD20
	KCTD7
	KCTD9
	KDM6A
	KDR
	KHNYN
	KIAA0141
	KIAA0226L
	KIAA0922
	KIAA1324L
	KIAA1430
	KIAA1468
	KIAA1598
	KIAA1737
	KIF3B
	KIR3DS1
	KLF11
	KLF5
	KLHDC2
	KLHL18
	KLHL20
	KLHL21
	KLHL29
	KLHL31
	KLHL8
	KLK7
	KNG1
	KPNA1
	KRT222
	KRT82
	KRTAP12-2
	LAMP2
	LAMP3
	LAMP5
	LARS2
	LASP1
	LATS1
	LCK
	LDB3
	LEO1
	LEP
	LEPREL1
	LEPROT
	LGALS12
	LGALS3BP
	LGI4
	LGMN
	LHFPL2
	LHFPL4
	LHX9
	LIG4
	LIN7C
	LIPA
	LITAF
	LIX1
	LMAN2
	LMBR1
	LNP1
	LNX2
	LONRF3
	LPAR1
	LPAR2
	LPAR3
	LPGAT1
	LPHN2
	LRP12
	LRP5
	LRRC2
	LRRC47
	LSM1
	LTB
	LTBP2
	LTBP3
	LTBR
	LUC7L3
	LUM
	LYG2
	LYN
	LYPLA1
	LYSB
	LYSMD2
	LYVE1
	LYZ1
	MAB21L1
	MACF1
	MAD2L1BP
	MADD
	MAGEB16
	MAGOHB
	MAGT1
	MAMSTR
	MAN2A2
	MANBA
	MAP2K1
	MAP2K4
	MAP3K1
	MAP3K5
	MAP3K8
	MAP6D1
	MAPK10
	MAPK14
	MAPK1IP1L
	MAPK8
	MAPRE3
	MARC2
	MARCH3
	MARCH7
	MARCH8
	MARK1
	MAT1A
	MAT2A
	MAT2B
	MATR3
	MBIP
	MBLAC2
	MBNL2
	MC2R
	MC4R
	MCART1
	MCFD2
	MCL1
	MCM3AP
	MCOLN2
	MDFIC
	MDM4
	MED10
	MED12
	MED13L
	MEF2A
	MEGF10
	MEIS1
	MEIS2
	MEOX1
	MESDC1
	METAP1
	METTL15
	METTL2
	METTL21A
	METTL21B
	METTL21D
	METTL9
	MFAP4
	MFSD10
	MFSD7
	MFSD8
	MGARP
	MGAT1
	MGC126945
	MGC128424
	MGC133692
	MGC137211
	MGC139109
	MGC139254
	MGC139367
	MGC139448
	MGC140681
	MGC142702
	MGC142908
	MGC148762
	MGC151537
	MGC151858
	MGC152301
	MGC152484
	MGC157163
	MGC157368
	MGC159903
	MIA3
	MID1
	MIER1
	MLL
	MMACHC
	MMADHC
	MMP1
	MMP16
	MNAT1
	MNF1
	MOCS2
	MOCS3
	MOSPD1
	MOSPD2
	MPHOSPH6
	MPP7
	MPPED2
	MPZL1
	MPZL3
	MREG
	MRFAP1
	MRPL16
	MRPL50
	MRPL51
	MRPS21
	MRS2
	MSANTD4
	MSH3
	MSL1
	MSL3
	MSR1
	MSRB2
	MST4
	MSTN
	MT1A
	MT1E
	MT1E
	MTDH
	MTF1
	MTFR1
	MTHFD2
	MTHFS
	MTMR3
	MTMR4
	MTMR9
	MTSS1
	MTTP
	MUC15
	MUC20
	MUTED
	MXRA8
	MYH1
	MYH2
	MYHC-EMBRYONIC
	MYL12B
	MYO7A
	MYO9B
	MYOT
	MYOZ3
	N4BP2L1
	NAA15
	NAA50
	NAB1
	NACC1
	NANOG
	NANP
	NAP1L5
	NAPB
	NAPEPLD
	NARF
	NARG2
	NAT1
	NCBP1
	NCDN
	NCEH1
	NCK2
	NCOA7
	NDFIP2
	NDP
	NDRG3
	NDRG4
	NDST1
	NDST3
	NDUFA8
	NDUFAF2
	NDUFB5
	NDUFB9
	NDUFS1
	NECAP1
	NEFL
	NEIL1
	NEK6
	NET1
	NEU1
	NEUROD1
	NFE2
	NFE2L1
	NFE2L2
	NFE2L3
	NFKBIZ
	NGLY1
	NHLRC2
	NHP2
	NISCH
	NKIRAS1
	NKPD1
	NKRF
	NKX2-1
	NKX2-2
	NLGN2
	NLK
	NLRC5
	NLRP3
	NMT2
	NMUR2
	NOB1
	NOL11
	NOL12
	NOL3
	NOL4
	NONO
	NOP10
	NOP2
	NOSIP
	NOSTRIN
	NOV
	NPEPPS
	NPHP1
	NPHP4
	NPY1R
	NR1I2
	NR2E1
	NR4A1
	NRN1
	NRSN1
	NSDHL
	NSG2
	NT5C2
	NTF3
	NTN4
	NTPCR
	NTS
	NUAK2
	NUCKS1
	NUDCD3
	NUDT11
	NUDT21
	NUDT3
	NUDT4
	NUDT7
	NUP43
	NUP88
	NUPL1
	NUSAP1
	NWD1
	NXF3
	NXN
	NXPH2
	NXT2
	OAS2
	OAZ3
	OBFC2A
	OCRL
	ODC1
	OGN
	OGT
	OLA1
	OLFM1
	OPALIN
	OPCML
	OR12D2
	ORC5L
	ORC6
	ORMDL1
	OS9
	OSBPL11
	OSTC
	OTC
	OTUD4
	OXNAD1
	P2RY10
	P2RY13
	P2RY14
	P33MONOX
	P4HA2
	P4HA3
	PACSIN2
	PAFAH2
	PAG10
	PAIP2
	PAK1
	PAK6
	PANK3
	PAOX
	PAPD7
	PAPOLA
	PARD6G
	PARN
	PARP11
	PBLD
	PCBD1
	PCDH10
	PCDHA13
	PCGF1
	PCMTD1
	PCMTD2
	PCNP
	PCNXL3
	PDCD4
	PDCL3
	PDE1A
	PDE1B
	PDE2A
	PDE4B
	PDGFA
	PDIA6
	PDK4
	PD-L1
	PDRG1
	PDXDC1
	PDZD3
	PDZK1
	PEAR1
	PET112L
	PEX11A
	PEX12
	PEX19
	PEX2
	PEX5
	PEX7
	PFDN6
	PGHS-2
	PGK1
	PGM2L1
	PGPEP1
	PGRMC2
	PGS1
	PHAX
	PHF23
	PHLDB3
	PI4K2B
	PIAS3
	PIGF
	PIGM
	PIGR
	PIGS
	PIGY
	PIH1D2
	PION
	PIP4K2A
	PIPOX
	PJA2
	PKD2L2
	PKIA
	PKIB
	PKNOX1
	PKP3
	PKP4
	PLA2R1
	PLAU
	PLAUR
	PLCB3
	PLCL2
	PLDN
	PLEKHA5
	PLEKHA8
	PLEKHB1
	PLEKHB2
	PLEKHF2
	PLET1
	PLIN
	PLIN5
	PLK3
	PLRG1
	PLSCR4
	PMF1
	PNMA1
	PNMA2
	PNMAL1
	PNPLA1
	PNRC1
	PNRC2
	POGLUT1
	POGZ
	POLK
	POLR1A
	POLR1C
	POLR1D
	POLR3A
	POLR3B
	POLR3GL
	POMP
	PON2
	PON3
	POSTN
	POU2F1
	POU6F2
	PPA1
	PPARA
	PPARGC1A
	PPHLN1
	PPIH
	PPIL4
	PPIP5K2
	PPM1K
	PPP1CB
	PPP1R11
	PPP1R14C
	PPP1R16B
	PPP1R3C
	PPP2R3A
	PPP2R5A
	PRAME
	PRCP
	PRDM1
	PRDX3
	PRDX6
	PREB
	PRELID2
	PRICKLE1
	PRIM2
	PRKAB1
	PRKACB
	PRLR
	PRMT2
	PRMT3
	PRND
	PRNP
	PROSAPIP1
	PROSC
	PRPF3
	PRPF38A
	PRPF4
	PRPF4B
	PRPS1
	PRPSAP2
	PRR13
	PRRG2
	PRSS12
	PRSS35
	PRUNE
	PRUNE2
	PSMA1
	PSMD9
	PTAFR
	PTCD2
	PTCH2
	PTGDR
	PTGER2
	PTGR1
	PTGS1
	PTK2
	PTN
	PTP4A2
	PTPLAD2
	PTPN11
	PTPN18
	PTPN7
	PTPN9
	PTPRK
	PTPRN
	PTPRZ1
	PTRF
	PTX3
	PUM1
	PXMP4
	PYGO2
	QDPR
	RAB10
	RAB18
	RAB19
	RAB2A
	RAB2B
	RAB33B
	RAB35
	RAB3B
	RAB3C
	RAB40C
	RAB7L1
	RAB8B
	RAB9B
	RABGAP1
	RABGEF1
	RAD17
	RAD21
	RAD23B
	RAD51
	RAD51AP1
	RAD51AP1
	RAD51C
	RALB
	RALGAPB
	RAP1B
	RAP2A
	RAP2B
	RAP2C
	RAPGEF2
	RASEF
	RASGEF1B
	RASL11B
	RB1
	RBM11
	RBM14
	RBM17
	RBM28
	RBM45
	RBM5
	RBPMS2
	RCBTB1
	RCBTB2
	RCN2
	RDX
	REEP5
	RER1
	RERG
	RFK
	RFWD3
	RFX7
	RGS1
	RGS13
	RGS16
	RGS20
	RGS8
	RHOQ
	RHOU
	RICTOR
	RILPL2
	RIMS2
	RIPK4
	RNASEH2B
	RND3
	RNF10
	RNF111
	RNF114
	RNF145
	RNF146B
	RNF149
	RNF160
	RNF168
	RNF183
	RNF185
	RNF214
	RNF219
	ROBO1
	RORB
	RP2
	RPAP3
	RPE
	RPE65
	RPL15
	RPRD1A
	RPRD1B
	RPRM
	RPS6KA5
	RPUSD1
	RRAS2
	RRM2
	RRP12
	RSAD2
	RSBN1
	RTF1
	RUNDC3B
	RXRG
	S1PR3
	SAA1
	SALL2
	SAMSN1
	SAP18
	SAR1B
	SATB1
	SC4MOL
	SC5DL
	SCARA5
	SCARB2
	SCD5
	SCG5
	SCN2A
	SCO1
	SCP2
	SDC1
	SEC23A
	SEC24A
	SEH1L
	SELE
	SEMA4F
	SEMA4G
	SEMA6D
	SENP7
	SEPN1
	SEPT3
	SERAC1
	SERBP1
	SERPINA10
	SERPINB10
	SERPINB9
	SERPINI1
	SERTAD1
	SERTAD4
	SETD6
	SETD8
	SETMAR
	SEZ6
	SF1
	SF3B1
	SFRP1
	SFT2D1
	SFXN2
	SGCB
	SGCG
	SGK1
	SGOL1
	SGPL1
	SH2B3
	SH2D2A
	SH3BGR
	SH3BGRL
	SH3BP4
	SHD
	SHMT1
	SIGMAR1
	SIK2
	SIRPA
	SIRPB1
	SIRT1
	SIRT3
	SIX1
	SKA2
	SKAP2
	SLAIN1
	SLAMF6
	SLC11A2
	SLC12A1
	SLC12A5
	SLC13A1
	SLC13A2
	SLC16A13
	SLC16A5
	SLC16A6
	SLC1A1
	SLC1A3
	SLC1A4
	SLC22A23
	SLC25A13
	SLC25A14
	SLC25A24
	SLC25A30
	SLC25A31
	SLC25A38
	SLC25A4
	SLC25A40
	SLC25A41
	SLC28A1
	SLC28A3
	SLC2A3
	SLC30A4
	SLC30A5
	SLC31A1
	SLC35A1
	SLC35A5
	SLC35E3
	SLC35F5
	SLC38A2
	SLC39A12
	SLC39A13
	SLC39A6
	SLC39A9
	SLC44A2
	SLC45A1
	SLC4A7
	SLC52A3
	SLC6A14
	SLC6A19
	SLC7A6OS
	SLC9A6
	SLCO1A2
	SLCO6A1
	SLMAP
	SLMO2
	SMAD5
	SMAP
	SMCR7L
	SMG5
	SMG8
	SMIM1
	SMPX
	SNAI2
	SNAP25
	SNAPC1
	SNCA
	SND1
	SNRPB2
	SNRPC
	SNX10
	SNX18
	SNX24
	SNX25
	SNX5
	SNX7
	SORL1
	SP140L
	SPADH2
	SPAG6
	SPAG7
	SPARCL1
	SPATA18
	SPATA2
	SPATA5L1
	SPATA6
	SPATA7
	SPG20
	SPIN1
	SPOCK1
	SPRED1
	SPRY2
	SPSB4
	SPTLC1
	SRP14
	SRP19
	SRP68
	SRPK1
	SRPRB
	SRSF2
	SRXN1
	SS18
	SSR1
	SSR2
	SSX2IP
	ST7
	STAC
	STAM
	STAP1
	STARD3NL
	STARD7
	STAT2
	STAT5B
	STC1
	STK19
	STK38
	STK38L
	STON1
	STRAP
	STRBP
	STRN3
	STX12
	STX17
	STX7
	STYX
	SUB1
	SUCLG2
	SULF2
	SULT1C4
	SULT1E1
	SULT2A1
	SULT4A1
	SUMF1
	SUMO1
	SUMO3
	SUPT4H1
	SUPT7L
	SUSD1
	SUV39H2
	SVOP
	SYNE1
	SYNJ2BP
	SYNPR
	SYNRG
	SYP
	SYPL1
	SYS1
	SYT4
	TACR2
	TACR3
	TADA1
	TAF13
	TAF6
	TAF7
	TAF8
	TAPBPL
	TARS2
	TBC1D1
	TBC1D19
	TBC1D2
	TBC1D20
	TBCA
	TBCC
	TBXA2R
	TCEB1
	TCF3
	TCHHL1
	TCHP
	TCP11L2
	TCTA
	TCTN1
	TDH
	TEK
	TENC1
	TERF1
	TEX9
	TFB1M
	TFPI2
	TGFB2
	TGFBR2
	TGIF1
	TGM2
	THAP6
	THBS1
	THEMIS
	THEX1
	THG1L
	THRSP
	THSD7A
	THTPA
	THUMPD2
	TIA1
	TICAM2
	TIEG1
	TIFA
	TIGAR
	TIMM8B
	TINAG
	TKDP1
	TKTL1
	TKTL2
	TLR2
	TM7SF3
	TM9SF3
	TMCO3
	TMED1
	TMED9
	TMEM106A
	TMEM106B
	TMEM106C
	TMEM109
	TMEM11
	TMEM117
	TMEM120B
	TMEM134
	TMEM144
	TMEM161A
	TMEM161B
	TMEM167A
	TMEM167B
	TMEM169
	TMEM170A
	TMEM173
	TMEM182
	TMEM19
	TMEM194B
	TMEM2
	TMEM213
	TMEM215
	TMEM218
	TMEM220
	TMEM251
	TMEM27
	TMEM30A
	TMEM35
	TMEM37
	TMEM38B
	TMEM39B
	TMEM41B
	TMEM45B
	TMEM68
	TMEM70
	TMEM87A
	TMEM92
	TMEM97
	TMOD1
	TMOD2
	TMPO
	TMPRSS2
	TMPRSS7
	TMX1
	TNC
	TNF
	TNFAIP8L1
	TNFSF12
	TNFSF13B
	TNFSF18
	TNKS2
	TNNC1
	TNPO1
	TNPO3
	TNRC6A
	TNRC6B
	TNS1
	TOB2
	TOM1
	TOP2B
	TOR1A
	TOR1AIP2
	TOR2A
	TOR3A
	TOX
	TP53
	TP63
	TPD52
	TPK1
	TPM3
	TRAIP
	TRAPPC2L
	TRAPPC3
	TRAPPC6B
	TRAT1
	TRIAP1
	TRIB1
	TRIB2
	TRIM2
	TRIM44
	TRIM52
	TRIM55
	TRIM63
	TRIT1
	TRMT11
	TRPA1
	TRPS1
	TSKU
	TSNAX
	TSPAN12
	TSPAN13
	TSPAN14
	TSPAN15
	TSPYL1
	TTC3
	TTC37
	TTC4
	TTLL11
	TTPAL
	TUBD1
	TUBGCP4
	TULP3
	TUSC3
	TUSC5
	TWSG1
	TXN2
	TXNDC15
	TXNIP
	TXNRD1
	TYK2
	UBA6
	UBD
	UBE2D1
	UBE2D2
	UBE2G1
	UBE2M
	UBE2N
	UBE2O
	UBE2T
	UBE2V2
	UBE2Z
	UBE3A
	UBL3
	UBLCP1
	UBOX5
	UBR3
	UBXN2A
	UCHL3
	UGT1A1
	UGT8
	UHRF1BP1L
	UNC13B
	UPK3B
	UQCRH
	USMG5
	USMG5
	USO1
	USP18
	USP22
	USP33
	USP46
	USP5
	VAMP3
	VAT1
	VAV2
	VAV3
	VCL
	VEZF1
	VEZT
	VMA21
	VMAC
	VMP1
	VPS25
	VPS26A
	VPS35
	VPS36
	VPS41
	VPS4A
	VPS4B
	VRK1
	VRK3
	VSNL1
	VSTM1
	VTA1
	VTI1A
	VTI1B
	VWA3B
	VWA8
	WASF1
	WASF3
[truncated: 98 more rows]

## Sheet: 29e
Supplementary Table 1: List of targe genes by reference and altered miRNA
miRNA 29e	Reference	Altered
	AARD	AADAT
	ABAT	ABCA6
	ABCC5	ABCB6
	ABI3BP	ABCC5
	ABLIM3	ABCG4
	ABR	ABHD14B
	ABTB1	ABHD5
	ACBD3	ABI3BP
	ACOT11	ABR
	ACP2	ACBD3
	ACS	ACN9
	ACSBG1	ACO1
	ACSS3	ACPP
	ACTC1	ACSBG1
	ACTR10	ACTR2
	ACVR1	ACTR8
	ADAM23	ACVRL1
	ADAMTS1	ADA
	ADAMTSL3	ADAL
	ADCY7	ADAM12
	ADCYAP1	ADAM19
	ADD2	ADAMTSL3
	ADHFE1	ADCY6
	ADIPOQ	ADCY7
	ADORA1	ADI1
	ADORA2B	ADIG
	ADORA3	ADORA1
	ADRA1A	ADPGK
	AFAP1L2	ADPRHL2
	AFF1	ADRA1A
	AHCYL1	ADRB3
	AK4	ADRBK2
	AKAP2	AFF1
	AKD1	AFG3L2
	ALAD	AGFG1
	ALDH1L1	AGK
	ALDH7A1	AGPAT1
	ALDH8A1	AGPAT4
	ALDH9A1	AGPAT5
	ALG11	AGPAT9
	ALKBH2	AGTRAP
	ALOX12E	AHSG
	ALPK2	AIFM3
	ALS2CL	AIM1
	ALS2CR13	AIMP2
	AMMECR1L	AK2
	AMOTL2	AK3
	AMT	AK4
	AMZ2	AKAP10
	ANGPTL2	AKAP2
	ANKFY1	AKR1C4
	ANKRD26	ALDH7A1
	ANKRD27	ALDH8A1
	ANKRD46	ALKBH1
	ANKRD6	ALPL
	ANKRD65	ALS2CR13
	ANKS4B	AMIGO1
	ANKS6	AMPD2
	ANUBL1	ANGEL2
	ANXA4	ANGPTL4
	ANXA5	ANGPTL7
	ANXA6	ANK3
	AOC3	ANKIB1
	AOX1	ANKRD13A
	AP1M1	ANKRD13C
	AP3D1	ANKRD27
	APBB2	ANKRD39
	API5	ANKRD40
	APLF	ANKRD49
	APOA4	ANXA5
	APOA5	AP1B1
	APOLD1	AP1G1
	APON	AP1S1
	AQP1	AP3M1
	ARFGAP2	AP3S2
	ARHGAP18	APH1A
	ARHGAP36	APITD1
	ARHGDIB	APOL3
	ARHGEF2	APOLD1
	ARHGEF3	APOPT1
	ARHGEF40	APPL2
	ARIH2	AQP1
	ARL4A	AQP4
	ARL4D	AQP5
	ARL5A	AQP8
	ARMC7	ARF5
	ARPM1	ARFGAP3
	ARRB1	ARFRP1
	ARSB	ARHGAP36
	ART1	ARHGDIA
	ASB16	ARHGEF25
	ASB17	ARHGEF39
	ASB5	ARHGEF4
	ASCC3	ARHGEF7
	ASF1B	ARMC1
	ASPN	ARMC7
	ATAD1	ARMCX6
	ATG14	ARPC3
	ATOH8	ARPC5
	ATOX1	ARSB
	ATP1A2	ARVCF
	ATP1B2	ASAP1
	ATP1B4	ASB13
	ATP2B3	ASPH
	ATP6V0A2	ATAD1
	ATP6V0E2	ATAD2B
	ATP6V1B2	ATAD3
	ATP6V1D	ATF6B
	ATP6V1G2	ATG13
	ATP8B1	ATG14
	ATPAF2	ATG9A
	ATXN7L3	ATP1A2
	AURKB	ATP1B4
	AXIN2	ATP2B1
	AZIN1	ATP5G1
	B2M	ATP6AP1
	B3GNT1	ATP6V0D2
	B3GNT2	ATP6V0E2
	B3GNT5	ATP6V1A
	B4GALT1	ATP6V1E1
	B4GALT4	ATP6V1F
	B4GALT7	ATP6V1H
	BAALC	ATXN7L3
	BAG3	ATXN7L3B
	BAZ2A	AUP1
	BBS4	AURKB
	BBX	AVEN
	BCAR4	AZIN1
	BCL2L1	B2M
	BCL2L13	B3GALT4
	BEST1	B3GNT1
	BEX2	B4GALT1
	BLZF1	B4GALT2
	BOD1L	B9D2
	BOLA	BAG1
	BOLA3	BAMBI
	BOVAGGRUS	BBS2
	BREH1	BCAT2
	BRI3	BCL2L14
	BRUNOL4	BCL2L2
	BRWD1	BCL7B
	BSDC1	BET1
	BSP1	BET1L
	BSP3	BFAR
	BSP5	BGN
	BT.53375	BLCAP
	BT.69555	BLVRA
	BT.70303	BMPR-IA
	bta-mir-1306	BNIP1
	bta-mir-2897	BPIFA2A
	BTC	BPIFA2B
	BTIMP-3	BRD3
	BTNL2	BRF2
	BUD13	BSDC1
	BZRAP1	BSP30C
	C10H5orf13	BT.104881
	C10orf137	BT.26220
	C11H2orf49	BT.27399
	C11H9orf116	BT.61395
	C11H9ORF9	BTBD19
	C12H13orf33	BTC
	C12ORF2	C10H14orf176
	C13H20orf118	C10H15orf44
	C13H20orf20	C10H5orf13
	C13H20orf27	C10orf137
	C13H20ORF71	C10orf76
	C13H20ORF85	C11H2orf42
	C14H8orf22	C11H2orf49
	C14H8orf34	C11H9ORF9
	C16H1orf187	C13H10orf47
	C16H1ORF21	C13H20orf72
	C16H1orf74	C14H8orf33
	C16H1orf86	C14H8orf47
	C16orf52	C14H8orf82
	C17H22orf13	C15H11orf74
	C17H4orf46	C16H1orf170
	C17orf53	C16H1orf70
	C18H16orf57	C16H1orf74
	C18H16orf78	C17H12orf43
	C18H19orf12	C17H22orf13
	C19H17orf108	C17H22orf25
	C19H17orf28	C18H16orf57
	C19H17orf56	C19H17orf108
	C19H17orf59	C19H17orf28
	C19H17orf62	C19H17ORF39
	C19H17orf64	C19H17orf42
	C19orf69	C19H17orf62
	C1H21ORF2	C19orf44
	C1H21ORF7	C19orf80
	C1ORF192	C1orf216
	C1QTNF6	C1QTNF1
	C20H5ORF22	C1QTNF3
	C20orf173	C1QTNF6
	C20ORF29	C20orf173
	C21H15orf27	C20ORF18
	C21H15orf38	C20ORF4
	C22H3ORF18	C21H14orf142
	C23H6ORF62	C21H14orf180
	C25H16orf5	C21H15orf17
	C25H16orf54	C21H15orf27
	C26H10ORF4	C22H3orf37
	C27H8orf4	C23H6orf141
	C28H10orf53	C23H6orf228
	C3AR1	C25H16orf71
	C3H1orf87	C25H16orf93
	C4H7orf41	C25H7ORF50
	C4H7orf57	C26H10ORF2
	C4orf3	C27H8orf40
	C5H12orf28	C28H10orf57
	C5H12orf39	C29H11orf83
	C5H12ORF4	C2CD2L
	C5H12ORF4	C2H2orf88
	C5H12orf59	C2orf54
	C5H12orf75	C3H1orf43
	C5H22orf28	C4H7orf41
	C5H22orf32	C4H7orf57
	C6ORF25	C5H12orf39
	C7H19orf43	C5H12orf45
	C7orf49	C5H22orf28
	C8B	C6H4orf32
	C8H9orf72	C6ORF25
	C8H9orf91	C7H19orf77
	C9H12orf49	C7H5ORF15
	C9H6orf162	C7orf72
	C9H6ORF203	C8G
	C9H6orf211	C8H9orf152
	CA13	C8H9orf72
	CAB39	C8H9orf91
	CACUL1	C8orf73
	CALD1	C9
	CAMKV	C9H6orf120
	CAPN2	C9H6ORF35
	CAPN3	C9orf69
	CAPN5	CA14
	CAPN6	CA3
	CAPN8	CACNA1G
	CASC4	CACNG1
	CASP3	CACNG6
	CASP9	CALCR
	CASQ2	CALM
	CAV1	CALML5
	CBLN4	CAMK1D
	CBR4	CAMK2A
	CCDC117	CAMSAP1
	CCDC27	CAMTA1
	CCDC32	CANX
	CCDC49	CAPN3
	CCDC56	CAPN7
	CCDC97	CARD11
	CCKBR	CARNS1
	CCL2	CASP3
	CCL22	CASP7
	CCL24	CASQ1
	CCL3	CASZ1
	CCNDBP1	CBS
	CCNL2	CBX6
	CCR1	CCBL1
	CCRL1	CCBL2
	CCSAP	CCDC115
	CCSMST1	CCDC117
	CCT3	CCDC120
	CCT5	CCDC28B
	CD14	CCDC43
	CD1A	CCDC85C
	CD244	CCDC88C
	CD247	CCDC97
	CD27	CCL8
	CD300LG	CCNB2
	CD38	CCNG2
	CD40LG	CCNI
	CD44	CCNI2
	CD46	CCNL2
	CD52	CCNT2
	CD58	CCR7
	CD79A	CD151
	CD82	CD2
	CD99	CD300LB
	CDC26	CD58
	CDC42BPG	CD82
	CDC42EP4	CD83
	CDC42SE1	CD93
	CDC7L1	CD97
	CDH11	CDC25B
	CDIPT	CDC42EP4
	CDK19	CDC42SE1
	CDK9	CDC42SE2
	CDKL2	CDC6
	CDKN2B	CDC7L1
	CDO1	CDKN1A
	CDS2	CDKN2B
	CDV3	CDPF1
	CDYL	CDR2
	CENPI	CDS2
	CENPQ	CDV3
	CES4A	CDX1
	CGI-119	CENPK
	CGN	CHAD
	CHAD	CHADL
	CHAF1A	CHD2
	CHD2	CHIC2
	CHMP4C	CHMP3
	CHN1	CHMP6
	CHP	CHRM4
	CHP2	CHRNB1
	CHRM4	CHST14
	CHST11	CHST15
	CHST13	CHSY
	CHST4	CHTF8
	CHURC1	CHUK
	CILP2	CIAO1
	CIRBP	CILP2
	CKB	CIRBP
	CLCA3	CLCN2
	CLCN7	CLDN11
	CLDN12	CLDN12
	CLDN2	CLDN2
	CLEC1A	CLDN4
	CLEC2L	CLEC1A
	CLIC2	CLEC2L
	CLIP1	CLIC2
	CLUL1	CLIC3
	CMPK2	CLK2
	CMTM6	CLN6
	CNGA2	CLPTM1L
	CNKSR3	CMPK1
	CNOT1	CMTM4
	CNOT10	CMTM6
	CNTNAP5	CMYA1
	CNTRL	CNGA3
	COL11A1	CNIH
	COL3A1	CNKSR1
	COL6A1	CNO
	COL8A1	CNOT10
	COLEC12	CNOT6
	COMMD2	CNOT8
	COPZ1	COG4
	COX10	COL11A1
	CPEB3	COL15A1
	CPLX3	COL2A1
	CPNE2	COL4A1
	CPOX	COL4A5
	CPPED1	COL5A3
	CPT1B	COL6A1
	CPT2	COL6A2
	CREB3L2	COL6A3
	CREBL2	COL7A1
	CREBZF	COL8A1
	CRHR2	COL9A1
	CRISPLD2	COMMD9
	CRP	COPS5
	CRTAM	COPS6
	CRYM	COPS7A
	CRYZL1	COPS7B
	CS	COQ9
	CSDA	CORO1C
	CSDC2	CORO2A
	CSF1R	CORO6
	CSF3	COTL1
	CSGALNACT1	COX10
	CSMD3	COX8B
	CSNK1D	CPEB3
	CSPG4	CPEB4
	CSRP2	CPM
	CSTF1	CPNE8
	CTH	CPO
	CTHRC1	CPPED1
	CTNS	CPXM
	CTSS	CPXM2
	CTTN	CRADD
	CTXN3	CRBN
	CUGBP1	CREB3L2
	CUX2	CREB3L3
	CX3CR1	CRELD2
	CYB561	CRISP3
	CYBASC3	CRISPLD1
	CYBB	CRISPLD2
	CYP27B1	CRK
	CYP2C19	CRTAM
	CYP2E1	CS
	CYP2R1	CSDA
	CYP2U1	CSE1L
	CYP4V2	CSGALNACT1
	DAAM1	CSMD3
	DAK	CSNK1D
	DAP	CSNK1G3
	DCAF12	CSPG4
	DCK	CSRP1
	DCP1A	CST3
	DCUN1D2	CTDSP2
	DDHD2	CTNND1
	DDI1	CTNS
	DDN	CTTNBP2NL
	DDO	CUEDC1
	DDX6	CUX2
	DENND4B	CX3CR1
	DENR	CXCL12
	DERL2	CXHXorf36
	DES	CXORF23
	DFFB	CXORF45
	DGCR14	CXXC5
	DGKB	CYB5R1
	DIEXF	CYBB
	DIRAS2	CYP19A1
	DIXDC1	CYP2F1
	DLG3	CYP2U1
	DLG5	CYP7A1
	DLL1	CYTH4
	DMP1	DAAM1
	DNAH17	DAB2
	DNAH5	DAPK3
	DNAJB1	DAZL
	DNAJC18	DBC1
	DNAJC24	DBNL
	DNAJC27	DBT
	DNAJC30	DCAF12
	DNAJC5G	DCK
	DNMBP	DCLK3
	DOCK6	DCLRE1A
	DOCK8	DDAH1
	DOLPP1	DDX49
	DPP10	DDX56
	DPYS	DDX6
	DPYSL2	DECR2
	DPYSL5	DEM1
	DSC1	DENND2A
	DSC2	DENND3
	DSCR3	DFFB
	DSTYK	DGCR14
	DTD1	DGKD
	DUS1L	DHCR7
	DUSP27	DIABLO
	DUSP3	DIP2B
	DYDC2	DIS3L2
	DYNLL2	DKK1
	ECE2	DLG3
	ECHDC1	DLL4
	ECHDC2	DMRTC2
	EDEM2	DNAJB1
	EDN1	DNAJB11
	EEF1A1	DNAJB2
	EEF1A2	DNAJC24
	EFEMP2	DNLZ
	EFHD1	DNM2
	EFNA4	DNMBP
	EGR1	DOCK11
	EI24	DOCK5
	EIF4E3	DOCK9
	ELAVL1	DOK1
	ELMOD1	DOK4
	ELMOD2	DOLPP1
	ELOVL5	DONSON
	EML4	DPAGT1
	ENDOD1	DPH2
	ENDOU	DPM2
	ENDOV	DPP3
	ENOPH1	DPYSL2
	ENSBTAG00000001219	DPYSL4
	ENSBTAG00000002786	DPYSL5
	ENSBTAG00000002859	DR1
	ENSBTAG00000004505	DRD1
	ENSBTAG00000005146	DRG2
	ENSBTAG00000005429	DSC1
	ENSBTAG00000009943	DSCR3
	ENSBTAG00000013039	DSG1
	ENSBTAG00000014345	DSN1
	ENSBTAG00000016957	DTD1
	ENSBTAG00000022395	DTNA
	ENSBTAG00000022590	DUOXA1
	ENSBTAG00000022759	DUSP18
	ENSBTAG00000023007	DUSP19
	ENSBTAG00000023169	DUSP2
	ENSBTAG00000023411	DUSP26
	ENSBTAG00000034024	DUSP3
	ENSBTAG00000034192	DYNLT1
	ENSBTAG00000036058	E2F4
	ENSBTAG00000037989	EAPP
	ENSBTAG00000038058	ECHDC2
	ENSBTAG00000038619	EEFSEC
	ENSBTAG00000038698	EEPD1
	ENSBTAG00000039046	EFEMP1
	ENSBTAG00000039326	EFNA2
	ENSBTAG00000039486	EFNA3
	ENSBTAG00000039504	EFNB1
	ENSBTAG00000039714	EGLN2
	ENSBTAG00000039970	EHD2
	ENSBTAG00000040580	EHMT1
	ENSBTAG00000046075	EI24
	ENSBTAG00000046172	EIF2S2
	ENSBTAG00000046730	EIF5
	ENSBTAG00000046799	EIF5A
	ENSBTAG00000046961	ELAC2
	ENSBTAG00000047837	ELAVL4
	ENSBTAG00000048114	ELF3
	ENTPD7	ELF5
	EP4	ELMO2
	EPAS1	ELMOD2
	EPHA2	ELOVL5
	EPM2A	EMC10
	EPT1	EMID1
	ERAP1	EMILIN2
	ERAP2	EML5
	ERG	ENC1
	ERLIN1	ENHO
	ERLIN2	ENPP2
	ERO1LB	ENSBTAG00000002612
	ESAM	ENSBTAG00000002786
	ESRP1	ENSBTAG00000002859
	ESRRA	ENSBTAG00000003449
	ETS2	ENSBTAG00000004354
	EVI2A	ENSBTAG00000004505
	EXOC8	ENSBTAG00000005429
	EXT2	ENSBTAG00000005448
	EYA2	ENSBTAG00000007731
	F11R	ENSBTAG00000011012
	FAM105B	ENSBTAG00000011019
	FAM108C1	ENSBTAG00000012668
	FAM115A	ENSBTAG00000015272
	FAM115C	ENSBTAG00000022489
	FAM120A	ENSBTAG00000022759
	FAM120B	ENSBTAG00000023007
	FAM124B	ENSBTAG00000030340
	FAM136A	ENSBTAG00000032047
	FAM162B	ENSBTAG00000034192
	FAM167A	ENSBTAG00000035012
	FAM167B	ENSBTAG00000035654
	FAM168B	ENSBTAG00000035868
	FAM185A	ENSBTAG00000036061
	FAM193B	ENSBTAG00000036099
	FAM20B	ENSBTAG00000038652
	FAM26D	ENSBTAG00000038918
	FAM32A	ENSBTAG00000039540
	FAM3C	ENSBTAG00000039643
	FAM60A	ENSBTAG00000039705
	FAM71F2	ENSBTAG00000039950
	FAM72A	ENSBTAG00000039970
	FAM84B	ENSBTAG00000040202
	FAM96A	ENSBTAG00000040580
	FAM98C	ENSBTAG00000045592
	FANCD2	ENSBTAG00000046121
	FAS	ENSBTAG00000046166
	FBXL16	ENSBTAG00000046730
	FBXL22	ENSBTAG00000047223
	FBXO25	ENSBTAG00000047419
	FBXO3	EPHA1
	FBXO36	EPHA4
	FBXO44	EPM2A
	FCER1G	EPN1
	FCGR2	ERCC2
	FCGR3A	ERCC6L2
	FCHO2	ERG
	FCHSD1	ERLIN1
	FEM1C	ERLIN2
	FEN1	ERP29
	FEZ1	ERRFI1
	FGD1	ESRP1
	FGD5	ESRP2
	FGF11	ESRRA
	FGF2	ESRRB
	FGFR1	EVI5L
	FGFR2	EXOSC10
	FIBIN	EXOSC2
	FIGF	F11R
	FILIP1	F2R
	FKBP14	FABP3
	FKBP1A	FAHD2A
	FKBP4	FAM109B
	FLJ21128	FAM115A
	FMO2	FAM124B
	FMO5	FAM127A
	FN3KRP	FAM127A
	FNTA	FAM136A
	FNTB	FAM151B
	FOXJ2	FAM162B
	FP	FAM167A
	FRMD4B	FAM168B
	FRMD6	FAM176B
	FRS3	FAM193B
	FSHB	FAM198B
	FSTL1	FAM26D
	FTO	FAM3C
	FUT4	FAM46B
	FUT8	FAM53C
	FXYD3	FAM69C
	FXYD6	FAM73B
	FZD3	FAM84A
	FZD7	FAM84B
	G2E3	FAM89A
	GAB1	FAM92B
	GAB3	FBF1
	GABPB2	FBLIM1
	GABRA5	FBXL16
	GABRB3	FBXL2
	GABRP	FBXO10
	GAL	FBXO18
	GALNT7	FBXO36
	GALNTL1	FBXO7
	GAS7	FBXW4
	GATA4	FBXW9
	GBE1	FCGR2
	GDE1	FCHO1
	GDF10	FCRL1
	GDPD5	FEM1A
	GFAP	FEM1B
	GGA2	FERMT2
	GGT7	FGF11
	GHITM	FGF13
	GHRHR	FGF18
	GIMAP4	FGFR2
	GIMAP7	FGFR3
	GINS1	FIBIN
	GJA1	FITM2
	GJB1	FKBP14
	GJB2	FKBP1A
	GJC1	FKBP1B
	GLCE	FKBP4
	GLIPR2	FLJ11259
	GLMN	FLJ20584
	GLOD4	FMO5
	GLTPD1	FNDC4
	GLYR1	FNDC5
	GMEB2	FNTA
	GNAI3	FNTB
	GNAO1	FOPNL
	GNB1	FOS
	GNG4	FOSL2
	GNG7	FOXA3
	GNPDA1	FOXI1
	GNPTAB	FOXJ2
	GNS	FOXN2
	GOLGA1	FP
	GOLGA4	FRMD4B
	GOLGA5	FRRS1
	GOLGA7	FRY
	GOLGA7B	FSCN1
	GOSR2	FSHB
	GOT2	FSTL1
	GPA33	FSTL3
	GPAM	FUCA1
	GPATCH3	FUK
	GPC1	FUSIP1
	GPC4	FUT1
	GPN2	FXN
	GPR116	FXYD7
	GPR133	FZD1
	GPR137	FZD10
	GPR146	G6PC
	GPR171	GAB1
	GPR52	GABRD
	GRB10	GABRP
	GRHL1	GADD45B
	GRM7	GADL1
	GSDMA	GAK
	GSG1L	GALK1
	GSG2	GALNT14
	GSS	GART
	GSTM1	GAS8
	GSTM2	GATA4
	GTF2H1	GATA5
	GTF3C1	GATAD2A
	GTF3C2	GATSL3
	GTPBP3	GCSH
	GTPBP4	GDF10
	GTPBP5	GDPD5
	GUCA2A	GDPGP1
	GUCY1A1	GFAP
	GUCY2F	GFER
	GULO	GFI1
	GZF1	GGA1
	HAL	GGCT
	HARS2	GID8
	HCLS1	GIGYF2
	HDDC3	GINS3
	HDHD3	GINS4
	HEBP1	GJA1
	HECW2	GLO1
	HEMK1	GLS
	HEPHL1	GLT25D1
	HGS	GLT8D1
	HINFP	GLUL
	HINT2	GLYR1
	HLA-DMB	GMEB2
	HLCS	GMIP
	HLTF	GNAI3
	HMG20A	GNAL
	HMGA1	GNB1
	HMGN4	GNB3
	HMMR	GNG3
	HN1	GNG4
	HN1L	GNG7
	HNF1B	GNS
	HNRNPL	GOLGA7
	HOMER2	GOLGA7B
	HOXA4	GOSR2
	HP1BP3	GP2
	HPN	GPAM
	HPS4	GPN2
	HRAS	GPR133
	HRASLS	GPR17
	HSD17B13	GPR37
	HSD3B	GPR37L1
	HSP90B1	GPR68
	HTR4	GPR85
	IBA57	GPX7
	IFI47	GRAMD2
	IFRD2	GRAMD3
	IFRG15	GRASP
	IFT46	GRB10
	IGBP1	GRB7
	IGBP1	GRK1
	IGF2BP3	GRN
	IGF2R	GRPEL2
	IGFBPL1	GSTA4
	IGSF9	GSTT3
	IHH	GTPBP2
	IKBKG	GUCY2F
	IL17D	GXYLT2
	IL22RA1	GYPC
	IL2RA	GZMA
	IL33	H2AFX
	IL36RN	H2AFY
	IL37	H2AFY2
	IL4R	H4
	IL6R	HABP2
	IL8	HAPLN3
	ILDR2	HBP1
	ILKAP	HDAC6
	ILVBL	HDAC7
	INA	HDHD1A
	INPP5K	HEATR3
	INSIG1	HEMK1
	IPO11	HES2
	IPO5	HES5
	IPO9	HES6
	IPP	HEXA
	IQCC	HEY2
	IRAK1	HEYL
	IRAK4	HIATL1
	IRF8	HIF3A
	ISCA2	HIGD1D
	ISPD	HIGD1D
	ITCH	HIGD1D
	ITGA10	HIGD1D
	ITGA3	HLA-DMB
	ITGA7	HLA-DQA1
	ITGAD	HMBOX1
	ITGB1	HMCN1
	ITGB3BP	HMGCR
	ITK	HMGN3
	ITM2C	HN1
	ITPR1	HN1L
	ITPRIP	HNF4G
	IVD	HNRNPF
	IYD	HNRNPH3
	JAK1	HNRNPUL1
	JARID2	HOMER2
	JPH1	HOXA10
	JSP.1	HOXD9
	KANK4	HP1BP3
	KCNA2	HPCAL4
	KCNA4	HPS1
	KCNAB3	HPS4
	KCNB1	HSD17B12
	KCNC4	HSD17B6
	KCNE2	HSD17B8
	KCNE4	HSPA12B
	KCNJ10	HSPA4
	KCNJ15	HSPBP1
	KCNMB1	HSPC321
	KCNN4	ID1
	KCNT1	ID3
	KCTD10	IER2
	KCTD15	IFFO1
	KCTD20	IFI30
	KCTD7	IFNAR1
	KDELR2	IGF2
	KDM4A	IGF2BP1
	KDR	IGF2BP3
	KHDRBS1	IGFBP4
	KIAA0226L	IGFBPL1
	KIAA0319	IGSF9
	KIAA0391	IKBKB
	KIAA1143	IKBKG
	KIAA1549	IKZF2
	KIAA1984	IL10RB
	KIF3C	IL12RB1
	KIFAP3	IL12RB2
	KIRREL3	IL16
	KLF12	IL17RB
	KLF5	IL1RN
	KLF6	IMP3
	KLHL13	IMP4
	KLHL18	IMPACT
	KLHL20	IMPDH1
	KLHL25	INA
	KLHL31	ING2
	KPNB1	ING4
	KRT72	INPPL1
	KRT73	INSIG1
	KRT74	INSL3
	KRT75	INTS1
	KRT80	INTS3
	KTN1	INTS7
	KXD1	IPMK
	LAMP1	IQCG
	LAMP2	IQCK
	LAMP5	IREB2
	LANCL1	IRF1
	LAP3	ISG20L2
	LAPTM4A	ISLR
	LAPTM5	ITFG2
	LARS2	ITFG3
	LASP1	ITGA11
	LASS3	ITGA5
	LBH	ITGB1
	LCK	ITM2C
	LCORL	ITPRIP
	LDB3	ITSN2
	LDHA	IVD
	LEPREL1	JARID2
	LEPROT	JMJD7
	LEPROTL1	JOSD1
	LFNG	JPH1
	LGALS12	KBTBD2
	LGI4	KCNB1
	LHFPL2	KCNIP2
	LHFPL4	KCNJ10
	LHX3	KCNJ2
	LHX9	KCNMB1
	LIAS	KCNN4
	LIF	KCNRG
	LIN52	KCNT1
	LIN7C	KCTD1
	LIX1	KCTD15
	LMAN2L	KCTD20
	LNP1	KCTD5
	LOH12CR1	KCTD7
	LONRF3	KDELC1
	LPHN3	KDELR2
	LRG1	KDELR3
	LRRC47	KDM4A
	LRRC57	KDM4B
	LRRC71	KDM5B
	LRRC8D	KDM5C
	LSM5	KDR
	LSS	KHNYN
	LTA	KIAA0020
	LTBP2	KIAA1143
	LY6G6C	KIAA1609
	LY6G6E	KIAA1698
	LYPD1	KIAA1737
	LYRM2	KIF18B
	LYSMD1	KIF24
	LYSMD2	KIF3B
	LYSMD3	KLF4
	LYZL4	KLHDC1
	M6PR	KLHL12
	MADD	KLHL18
	MAGI3	KLHL29
	MALL	KLHL8
	MAMSTR	KPNB1
	MAN2A2	KRT15
	MANBA	KRT32
	MANF	KRT35
	MAOB	KRT40
	MAP2K1	KRT6A
	MAP2K4	KRT71
	MAP3K8	KRT75
	MAP4K3	KRT80
	MAPK10	KRT82
	MAPK14	L1CAM
	MAPK3	LAMA2
	MAPK8	LAMTOR1
	MAPKAPK3	LAMTOR3
	MAPKBP1	LANCL1
	MARCH3	LAPTM5
	MARK1	LARS2
	MARVELD1	LASP1
	MASP1	LASS1
	MAT2B	LASS3
	MBTPS1	LAT
	MC1R	LDLR
	MCL1	LEMD1
	MCM3AP	LEMD2
	MDM2	LENG8
	MED15	LEP
	MED20	LEPRE1
	MED26	LEPREL1
	MED6	LEPREL2
	MEF2A	LEPREL4
	MEGF10	LEPROT
	MEOX1	LEPROTL1
	MEOX2	LHFPL2
	METAP2	LHFPL4
	METRNL	LHPP
	METTL21A	LIF
	METTL7A	LIMA1
	MGAT1	LIMK2
	MGC134473	LIMS2
	MGC138914	LIN7C
	MGC139164	LITAF
	MGC139254	LMAN2
	MGC139367	LMAN2L
	MGC139603	LMTK2
	MGC140681	LOH12CR1
	MGC142908	LOXL2
	MGC143209	LOXL4
	MGC148762	LPL
	MGC151671	LPPR2
	MGC152585	LRRC16A
	MGC155143	LRRC20
	MGC157082	LRRC23
	MGC157163	LSG1
	MGC157405	LSM14A
	MGC157408	LSS
	MGC166151	LTBR
	MGC166429	LTV1
	MGC3248	LYG2
	MGST2	LYPD1
	MICAL2	LYPLA1
	MICALL1	LYSMD1
	MID1	MAD2L1BP
	MIEN1	MAGOHB
	MINK1	MALL
	MLL5	MANBA
	MLLT3	MAP1LC3A
	MOB3B	MAP1LC3B
	MOCS3	MAP2K3
	MOGAT2	MAP2K4
	MPDZ	MAP3K14
	MPPED2	MAP6D1
	MPZL1	MAPK14
	MRAS	MAPK15
	MRO	MAPK8
	MRPL10	MAPRE3
	MRPL14	MARCH8
	MRPL16	MARCO
	MRPL22	MARVELD1
	MRPL51	MASP1
	MRPS9	MAT2A
	MRVI1	MAVS
	MSLNL	MBD5
	MTCP1	MBLAC2
	MTF1	MCAM
	MTFR1	MCART1
	MTSS1	MCC
	MTUS1	MCEE
	MUC15	MCL1
	MURC	MCM4
	MX1-B	MDM2
	MYBPC1	MED22
	MYCBP	MED26
	MYLIP	MEF2BNB
	MYNN	MEST
	MYO10	METTL14
	MYO1C	MFAP2
	MYO1G	MFAP3
	MYOM2	MFNG
	MYPN	MFSD10
	MYST2	MFSD7
	N4BP2L1	MFSD8
	NAA15	MGC134427
	NAA20	MGC137708
	NAIF1	MGC139367
	NAPB	MGC140080
	NAPG	MGC140681
	NAT1	MGC142702
	NCALD	MGC142811
	NCBP1	MGC142908
	NCBP2	MGC148762
	NCDN	MGC152281
	NCK2	MGC157163
	NCOA4	MGC157405
	NCOA7	MGC157408
	NDP	MGC166151
	NDRG3	MGC166429
	NDRG4	MGST2
	NDST1	MICALL1
	NDUFAB1	MKI67IP
	NECAB3	MKL2
	NECAP1	MLIP
	NEDD4	MLLT11
	NEIL1	MLPH
	NEIL2	MMP15
	NEK6	MMP2
	NEU3	MMRN1
	NEUROD6	MNF1
	NF1	MOB3C
	NFE2L1	MOGAT2
	NFKBIE	MON1B
	NGP	MORF4L2
	NHEJ1	MOSPD2
	NHLRC2	MPDU1
	NIT2	MPP2
	NKIRAS1	MPST
	NKRF	MPZ
	NLRP12	MPZL3
	NMNAT2	MRAS
	NOD2	MRFAP1
	NOL11	MRPL1
	NOL4	MRPL13
	NPEPL1	MRPL14
	NPLOC4	MRPL15
	NR2F1	MRPL36
	NR2F6	MRPL4
	NRIP3	MRPL54
	NRN1	MRPS18A
	NSF	MRPS23
	NSG2	MRPS5
	NSMCE2	MRPS6
	NSMCE4A	MS4A13
	NSUN3	MSANTD4
	NSUN6	MSR1
	NT5C2	MSTN
	NTF3	MSX1
	NTNG2	MT1A
	NTRK2	MTMR11
	NUDCD3	MTMR14
	NUDT15	MTMR3
	NUDT16L1	MTMR4
	NUDT3	MTMR9
	NUDT4	MTPN
	NUDT5	MTSS1
	NUDT7	MTTP
	NUDT9	MVD
	NUMA1	MXD3
	NUP214	MXI1
	NUP35	MYADM
	NUP93	MYADML2
	NUPL1	MYBL2
	NUTF2	MYD88
	NWD1	MYL3
	NXPE4	MYL6
	OASL	MYO19
	OLFML1	MYOZ3
	ORC2	N4BP2L1
	ORMDL3	N6AMT2
	OSBPL7	NAA50
	OSCP1	NAA60
	OSTM1	NACC1
	OTUB2	NAGK
	OTUD4	NAIF1
	OVGP1	NAP1L4
	P2RY1	NAP1L5
	P2RY10	NAPA
	P2RY13	NAPB
	P2RY14	NAPG
	P4HA2	NARF
	P4HB	NAT1
	PA1	NAT9
	PAAF1	NAV1
	PACSIN1	NBL1
	PACSIN2	NCALD
	PAFAH1B2	NCOA4
	PAG10	NDE1
	PAG2	NDEL1
	PAG4	NDN
	PAG6	NDRG4
	PAG7	NDST1
	PAG8	NDST3
	PAG9	NDUFA4L2
	PAK1	NECAP2
	PAK6	NEDD9
	PANX2	NEK3
	PAOX	NEU3
	PAPD7	NEURL4
	PAPOLG	NFATC3
	PAQR3	NFATC4
	PAQR8	NFE2L1
	PARD6G	NFIA
	PARP11	NFKB1
	PARP4	NICN1
	PASK	NID2
	PBX4	NINJ2
	PCBD1	NIP30
	PCDH1	NIP7
	PCDH12	NIPSNAP3A
	PCDHGC3	NKAPL
	PCNP	NKIRAS2
	PCTP	NKRF
	PDCD7	NLGN3
	PDCL	NLRP6
	PDE1A	NLRX1
	PDF	NMB
	PDGFD	NME1
	PDGFRA	NME6
	PDXDC1	NNAT
	PDYN	NOL12
	PDZD3	NOL4
	PDZD8	NOL6
	PDZK1	NOP10
	PET112L	NOXA1
	PEX11B	NPLOC4
	PEX14	NR2F6
	PEX19	NRADD
	PEX7	NRAS
	PFDN5	NRBF2
	PFKFB3	NRBP1
	PGAM5	NRBP2
	PGAP3	NRIP3
	PGK1	NRSN1
	PGM5	NSF
	PHACTR4	NSG2
	PHC2	NSMCE4A
	PHF2	NSUN3
	PHF20L1	NTNG2
	PHF21A	NTRK2
	PHF7	NUDCD3
	PHYH	NUDT11
	PHYHIPL	NUDT13
	PIEZO1	NUDT15
	PIEZO2	NUDT16
	PIGB	NUDT16L1
	PIGM	NUDT7
	PIGN	NUP35
	PIGS	NWD1
	PIGY	NXF1
	PIK3CG	NXN
	PIK3IP1	OCA2
	PIM1	OLFML1
	PISD	OPALIN
	PITPNB	ORAI3
	PKD2	ORC5L
	PKIA	OSBP2
	PKIB	OSBPL2
	PKLR	OSTC
	PKM2	OTUB2
	PLA2G12B	OTUD4
	PLA2G15	OXCT1
	PLA2G2F	OXR1
	PLCD4	OXTR
	PLCXD3	P2RY13
	PLD3	P33MONOX
	PLEKHA5	P4HA2
	PLEKHB2	PADI4
	PLEKHS1	PAFAH2
	PLG	PAG17
	PLIN	PAG2
	PLK2	PAG-21
	PM20D1	PAG6
	PMF1	PAG8
	PMM2	PAG9
	PMVK	PAIP2
	PNMAL1	PAK6
	POFUT1	PAN2
	POFUT2	PANX2
	POGK	PAOX
	POGZ	PAQR3
	POLDIP3	PAQR9
	POLK	PARG
	POLR2E	PARN
	POLR3D	PARP10
	POLR3GL	PATZ1
	POMP	PC
	POP4	PCDH1
	PORCN	PCDHGC3
	PPAP2C	PCF11
	PPARA	PCGF2
	PPARGC1A	PCGF3
	PPIC	PCGF5
	PPIE	PCIF1
	PPIL1	PCK2
	PPIL2	PCSK7
	PPIL4	PCTK1
	PPP1CB	PDCD1
	PPP1R14C	PDDC1
	PPP1R16B	PDF
	PPP1R3C	PDGFA
	PPP2R2B	PDGFB
	PPP2R3A	PDGFRA
	PPP2R3C	PDHA1
	PPP2R5C	PDHX
	PPP2R5D	PDK4
	PRDM1	PDLIM2
	PRDM8	PDLIM7
	PRDX3	PDRG1
	PRELID2	PEMT
	PRKACB	PEPD
	PRKAG2	PET112L
	PRKCB	PEX11A
	PRKCG	PEX11G
	PRKX	PEX14
	PRND	PEX5
	PRNP	PEX6
	PROSAPIP1	PGAP2
	PRP2	PGBD5
	PRPF38A	PGK1
	PRPSAP1	PGS1
	PRR13	PHC1
	PRR15	PHF5A
	PRRC2B	PHF8
	PRSS46	PHLDA2
	PRSS8	PHOSPHO1
	PRUNE2	PI4K2A
	PSAT1	PIAS4
	PSD	PID1
	PSMC3	PIGN
	PSMG2	PIK3CG
	PSTPIP2	PILRA
	PTAFR	PIM2
	PTCD3	PIN1
	PTDSS1	PINK1
	PTGES3	PIPOX
	PTOV1	PISD
	PTPLAD2	PKP3
	PTPN11	PL-5283
	PTPN18	PLA2G2F
	PTPN9	PLA2G5
	PTPRF	PLA2G6
	PTPRN	PLAU
	PTPRR	PLCB3
	PTRF	PLCD1
	PVRL4	PLCD3
	PWP1	PLCL2
	PYCR2	PLEK2
	PYCRL	PLEKHA5
	PYGO2	PLEKHA8
	QPCTL	PLEKHB1
	QSOX1	PLEKHD1
	R3HDM4	PLEKHF2
	RAB24	PLOD1
	RAB28	PLP1
	RAB3GAP2	PLSCR3
	RAB40B	PLXNC1
	RAB6B	PMM1
	RAB7B	PMP22
	RAB8B	PNKD
	RABEP1	PNP
	RABEP2	PNPLA2
	RAD1	POFUT1
	RAD21	POFUT2
	RAD51AP1	POGZ
	RAD51AP1	POLA2
	RAD51B	POLD3
	RAD51C	POLE3
	RAD51D	POLL
	RAD9A	POLR1A
	RAD9B	POLR1D
	RAI14	POLR2K
	RALB	POLR3GL
	RALGAPB	POMGNT1
	RAP2A	POSTN
	RAP2C	POU6F2
	RASGEF1A	PPAPDC3
	RASL11B	PPARGC1A
	RASSF2	PPFIA4
	RAVER1	PPFIBP1
	RB1	PPFIBP2
	RBL2	PPIC
	RBM14	PPIP5K2
	RBM18	PPP1CB
	RBM34	PPP1CC
	RBM7	PPP1R14C
	RBMS2	PPP1R16B
	RCBTB2	PPP2CA
	RCC2	PPP2R4
	RDH13	PPP2R5C
	REEP1	PPP2R5D
	REXO4	PPT1
	RFFL	PRDM1
	RFWD3	PRELP
	RFX7	PRKAB1
	RGS1	PRKCB
	RGS16	PRKCSH
	RGS3	PRMT2
	RHBG	PRND
	RHEB	PRNP
	RIC3	PROSAPIP1
	RICTOR	PRPF18
	RIMKLB	PRPF3
	RING1	PRPF38A
	RIPK4	PRPF40B
	RMI2	PRR15L
	RNASE4	PRR3
	RNASE6	PSAP
	RNASET2	PSAT1
	RNF114	PSEN2
	RNF125	PSMD9
	RNF14	PSME4
	RNF144B	PSMG3
	RNF157	PSORS1C2
	RNF168	PSRC1
	RNF170	PSTPIP2
	RNF207	PTAFR
	RNF216	PTCD2
	RNF220	PTCH1
	RNF44	PTDSS1
	RNMT	PTHLH
	RNPS1	PTK7
	ROCK1	PTPN18
	RP2	PTPN7
	RPA2	PTPRCAP
	RPH3A	PTPRK
	RPH3AL	PTPRU
	RPN2	PTRF
	RPRD1A	PTTG1IP
	RPS6KA5	PTX3
	RRAGB	PUF60
	RRAS2	PUS7
	RRBP1	PUSL1
	RRM2	PVRL4
	RRN3	PXMP2
	RRP12	R3HDM4
	RRS1	RAB11FIP2
	RSL24D1	RAB11FIP3
	RSPH1	RAB12
	RSPO3	RAB15
	RUNX1T1	RAB30
	RXRG	RAB33B
	S100A14	RAB35
	S1PR2	RAB37
	S1PR3	RAB3IL1
	SACM1L	RAB40C
	SAE1	RAB6B
	SAP130	RAB7B
	SBSPON	RAB8B
	SCAMP5	RABGEF1
	SCARB2	RABGGTA
	SCD	RAC2
	SCEL	RAD51D
	SCFD2	RALGAPB
	SCG2	RAMP3
	SCGB1A1	RANBP3
	SCIN	RAP2A
	SCN4B	RARG
	SCOC	RASA3
	SCP2	RASD2
	SDC1	RASEF
	SDCBP	RASGRP3
	SDHAF2	RAX2
	SEC23A	RBBP9
	SEC31B	RBFOX3
	SEC61A2	RBM19
	SEC63	RCBTB1
	SEH1L	RDH13
	SELRC1	RDH16
	SELT	RDH8
	SEMA4F	RELT
	SEMA4G	RETSAT
	SENP7	REV3L
	SEPN1	REXO1
	SEPT11	RFX7
	SEPT8	RGS13
	SERINC3	RGS16
	SERPINA10	RGS8
	SERPINA11	RHBDD1
	SERPINB8	RHCG
	SERPINH1	RHOF
	SERTAD4	RHOT2
	SESN1	RHOU
	SETD6	RIC3
	SF1	RIC8A
	SFRP1	RICTOR
	SFRP4	RIMS2
	SFTPB	RIN1
	SGCB	RIOK3
	SGCG	RIPK1
	SGK1	RIT1
	SGK3	RITA
	SGOL1	RLIM
	SGSH	RNASET2
	SH2D2A	RND1
	SH3D19	RND3
	SHC1	RNF128
	SHC2	RNF13
	SHD	RNF166
	SIK2	RNF19A
	SIKE1	RNF214
	SIRPA	RNF43
	SLA	RPL35
	SLA2	RPP25L
	SLC15A4	RPRD1B
	SLC17A7	RPS6KA1
	SLC18B1	RPS6KL1
	SLC19A1	RRP36
	SLC1A1	RSAD1
	SLC22A7	RSPO3
	SLC25A29	RSPRY1
	SLC25A38	RTKN
	SLC25A44	RUSC2
	SLC25A48	RUVBL1
	SLC27A1	RXRB
	SLC28A1	S1PR2
	SLC28A3	SALL2
	SLC31A1	SARM1
	SLC33A1	SASH3
	SLC35A5	SBNO2
	SLC37A3	SCAMP2
	SLC38A10	SCAMP4
	SLC38A3	SCAMP5
	SLC38A5	SCARA5
	SLC39A13	SCARB1
	SLC39A14	SCARB2
	SLC39A9	SCEL
	SLC48A1	SCFD2
	SLC4A7	SCHIP1
	SLC4A9	SCN2A
	SLC52A3	SCN4B
	SLC5A12	SCPEP1
	SLC6A1	SCYL3
	SLC6A15	SEC16A
	SLC6A7	SEC23A
	SLC6A9	SEC31A
	SLC6A9	SEC31B
	SLC7A6	SELP
	SLC7A8	SELPLG
	SLCO1A2	SEMA4D
	SMAD5	SEMA4F
	SMAD9	SEMA4G
	SMAGP	SEMA6D
	SMAP	SEPN1
	SMARCAD1	SERBP1
	SMARCE1	SERF1
	SMPDL3A	SERPINB9
	SMTN	SERPINH1
	SNAPC1	SERTAD4
	SNCAIP	SESN1
	SNCG	SF3B5
	SNHG12	SFTPA1
	SNRNP27	SFXN2
	SNRPB2	SFXN3
	SNX12	SGCB
	SNX16	SGK1
	SNX18	SGK196
	SNX2	SGPL1
	SNX20	SH2D2A
	SNX24	SH3GL1
	SOCS2	SH3GLB2
	SORBS2	SHB
	SORL1	SHC1
	SOSTDC1	SHISA2
	SP7	SHISA5
	SPARC	SHROOM1
	SPATA2	SIDT1
	SPATA6L	SIDT2
	SPI1	SIK2
	SPN	SIKE1
	SPON1	SIRT1
	SPR	SIRT2
	SPRED1	SIRT6
	SPRY1	SIX5
	SPSB3	SKA3
	SPSB4	SLA
	SQRDL	SLC13A4
	SQSTM1	SLC16A1
	SRD5A1	SLC16A13
	SRRD	SLC16A7
	SRSF6	SLC1A3
	SS18	SLC1A4
	SS18L1	SLC1A5
	SSB	SLC22A7
	ST13	SLC25A12
	ST3GAL6	SLC25A13
	ST6GAL2	SLC25A20
	ST6GALNAC5	SLC25A22
	ST8SIA3	SLC25A43
	ST8SIA4	SLC25A44
	STAC	SLC26A11
	STAG3	SLC28A3
	STARD13	SLC2A1
	STARD7	SLC2A11
	STAT1	SLC2A3
	STAT3	SLC2A6
	STC1	SLC30A3
	STK33	SLC31A1
	STMN1	SLC34A1
	STMN2	SLC35A4
	STRBP	SLC35B2
	STRN3	SLC35C2
	STX12	SLC35F5
	STX17	SLC37A2
	STX6	SLC38A10
	STYK1	SLC38A7
	SUPT4H1	SLC39A1
	SUPT6H	SLC39A13
	SUSD1	SLC39A9
	SUV39H1	SLC43A2
	SV2A	SLC44A2
	SV2B	SLC46A1
	SVOP	SLC48A1
	SYCE2	SLC4A2
	SYNDIG1	SLC4A7
	SYNE1	SLC6A2
	SYNE2	SLC7A4
	SYNGR3	SLC7A6
	SYT4	SLC7A7
	TAF13	SLC9A3R1
	TAF7	SLCO1A2
	TAF8	SMAD9
	TAGLN	SMAGP
	TAGLN2	SMARCE1
	TALDO1	SMCR7L
	TAP1	SMG7
	TAPBP	SMG8
	TAX1BP3	SMPD3
	TAZ	SMPD4
	TBC1D16	SMTNL2
	TBC1D22B	SMYD1
	TBC1D4	SNAPC5
	TCAP	SNCA
	TCEANC2	SNRPB2
	TCF23	SNRPC
	TCHP	SNX11
	TCOF1	SNX22
	TDRD6	SNX24
	TECTB	SNX4
	TEK	SOX13
	TEN1	SP1
	TESPA1	SP140L
	TFDP2	SPAG11B
	TFF3	SPARC
	TGFBR2	SPATA13
	TGM1	SPATA2L
	TGM2	SPATS2L
	THAP10	SPDEF
	THAP11	SPE39
	THAP5	SPEF1
	THBS1	SPEN
	THEMIS	SPG20
	THNSL2	SPIN1
	THRSP	SPN
	THTPA	SPNS1
	TICAM2	SPOCK2
	TIMM8A	SPPL3
	TLCD1	SPRY1
	TLCD2	SPSB1
	TLE3	SPSB3
	TLR2	SPSB4
	TM2D1	SPTAN1
	TM7SF3	SPTBN1
	TM9SF3	SPTBN5
	TM9SF4	SPTSSA
	TMBIM1B	SRD5A1
	TMBIM6	SS18L1
	TMCC3	ST13
	TMED3	ST3GAL6
	TMEM119	ST5
	TMEM136	STAP1
	TMEM139	STAR
	TMEM143	STARD5
	TMEM144	STAT2
	TMEM173	STAT3
	TMEM184B	STK19
	TMEM186	STK38
	TMEM19	STK38L
	TMEM215	STMN2
	TMEM234	STMN3
	TMEM246	STON1
	TMEM251	STRADA
	TMEM27	STRN3
	TMEM41A	STX1A
	TMEM42	STX3
	TMEM48	STX5
	TMEM54	STXBP1
	TMEM68	SUB1
	TMEM81	SUGP2
	TMEM97	SULT4A1
	TMOD2	SUMO3
	TMPRSS4	SVIL
	TNF	SVIL
	TNFRSF11B	SYMPK
	TNFRSF1B	SYNGAP1
	TNFRSF21	SYT11
	TNFSF18	TAF11
	TNK2	TAF1C
	TNS1	TAP1
	TOB2	TAP2
	TOM1	TAPBP
	TOMM34	TARBP1
	TOP3A	TAT
	TP53BP2	TAZ
	TP63	TBC1D10C
	TPD52	TBC1D7
	TPD52L2	TBCCD1
	TPK1	TBCD
	TRAC	TBL2
	TRAF1	TBX21
	TRAK1	TBXA2R
	TRAPPC11	TCF7L2
	TRAPPC3	TCHP
	TRAPPC4	TCIRG1
	TRAPPC9	TCP11
	TRIB2	TCP11L2
	TRIB3	TDG
	TRIM11	TECTB
	TRIM2	TELO2
	TRIM9	TESPA1
	TRPM4	TEX261
	TRPM7	TFAP2C
	TRUB2	TFB1M
	TSG118	TFEC
	TSPAN11	TGFB3
	TSPAN14	TGFBR2
	TSPAN2	TGM2
	TSPAN33	THAP10
	TSPEAR	THAP2
	TSPYL2	THAP6
	TSPYL4	THAP8
	TSTA3	THBD
	TTC4	THOC2
	TTC9C	TIMM10
	TTLL11	TIMM13
	TTLL12	TIMM22
	TTYH2	TIMM8B
	TUBA1A	TKT
	TUBD1	TKTL1
	TUSC5	TLCD1
	TWSG1	TLCD2
	TXN2	TLE3
	TXNDC3	TLK2
	TXNL4B	TMED9
	TYK2	TMEM104
	TYRO3	TMEM106A
	UBA5	TMEM117
	UBE2F	TMEM120B
	UBE2Z	TMEM129
	UBE3C	TMEM132A
	UBE3D	TMEM134
	UBL3	TMEM139
	UBL4A	TMEM163
	UBQLN3	TMEM173
	UBR5	TMEM182
	UCHL1	TMEM183
	UCP3	TMEM186
	UGDH	TMEM19
	UGT3A1	TMEM198
	UHRF1BP1L	TMEM20
	UMPS	TMEM222
	UNC13B	TMEM229B
	UNC13D	TMEM25
	UNG	TMEM251
	UOX	TMEM38A
	UPP2	TMEM42
	URB2	TMEM43
	URGCP	TMEM45B
	USP12	TMEM59L
	USP20	TMEM63B
	USP22	TMEM79
	USP24	TMEM86B
	USP27X	TMEM88
	USP34	TMEM8B
	USP46	TMEM8C
	USP6NL	TMX4
	USP9Y	TNFAIP1
	UTP15	TNFRSF10D
	UTP23	TNFRSF1A
	UTP6	TNFRSF1B
	VAMP3	TNFRSF4
	VASN	TNFRSF9
	VASP	TNFSF18
	VAT1L	TNNT2
	VAV3	TNS4
	VCAM1	TOM1L2
	VEZF1	TOMM20
	VMA21	TOMM34
	VPS18	TP53
	VPS37A	TPK1
	VPS4A	TPRN
	VPS54	TRA2B
	VSIG1	TRADD
	VSIG4	TRAF4
	VWA1	TRAF5
	WASL	TRIB2
	WBP2NL	TRIM11
	WBSCR1	TRIM25
	WBSCR17	TRIM54
	WBSCR22	TRIM63
	WDR1	TRPM2
	WDR25	TRPM6
	WDR4	TRPS1
	WDR55	TRPV4
	WDR63	TSEN2
	WDR75	TSG118
	WDR77	TSPAN1
	WDR81	TSPAN14
	WDR82P1	TSPAN4
	WFIKKN2	TSPO
	WHAMM	TTC14
	WIF1	TTC19
	WIPF1	TTC22
	WIPF3	TTC30A
	WNT16	TTC30B
	WNT2	TTLL12
	WNT3A	TTYH2
	WSCD1	TUBAL3
	XBP1	TUBB2B
	XYLB	TUBB4A
	YARS2	TUBD1
	YIPF5	TUFT1
	YPEL1	TUSC5
	YRDC	TXNL4B
	YTHDC1	UACA
	YTHDF1	UBE2G1
	YWHAG	UBE2M
	ZAR1	UBE2V1
	ZC3H12A	UBE2V2
	ZC3HC1	UBE3C
	ZCCHC12	UBE3D
	ZDHHC1	UBL3
	ZDHHC13	UBN1
	ZDHHC14	UBQLN3
	ZDHHC20	UBR3
	ZDHHC3	UBTD1
	ZDHHC6	UBXN8
	ZFAND1	UFD1L
	ZFAND2A	UGT3A1
	ZFAND5	ULK1
	ZFYVE27	UNC119B
	ZGPAT	UNC13B
	ZMAT3	UNK
	ZMYM3	UPF3A
	ZMYND11	UPK1B
	ZMYND8	URB1
	ZNF181	URM1
	ZNF19	USF2
	ZNF266	USP12
	ZNF3	USP18
	ZNF341	USP20
	ZNF346	USP22
	ZNF410	USP3
	ZNF576	USP46
	ZNF644	UTP23
	ZNRF2	VAMP3
	ZSCAN12	VAPB
	ZXDC	VASH2
		VCL
		VDAC5P
		VGLL4
		VMAC
		VPS18
		VPS25
		VPS26B
		VPS36
		VTA1
		VTI1A
		VWA1
		VWA8
		WAPAL
		WASF1
		WASF2
		WBSCR1
		WBSCR17
		WDR4
		WDR48
		WDR81
		WDR82P1
		WDR83OS
		WFDC3
		WIF1
		WISP2
		WRN
		WWP1
		XBP1
		XKR8
		XPNPEP1
		YIPF6
		YPEL1
		YRDC
		YTHDF1
		YTHDF3
		YWHAE
		ZBTB44
		ZBTB7B
		ZBTB8OS
		ZC3H10
		ZC4H2
		ZCCHC17
		ZCCHC3
		ZDHHC5
		ZFP36
		ZFP36L1
		ZFX
		ZFYVE27
		ZGPAT
		ZHX1
		ZMYM3
		ZMYM5
		ZMYND11
		ZMYND12
		ZMYND8
		ZNF135
		ZNF19
		ZNF192
		ZNF2
		ZNF205
		ZNF297B
		ZNF3
		ZNF341
		ZNF346
		ZNF362
		ZNF384
		ZNF438
		ZNF500
		ZNF502
		ZNF592
		ZNF668
		ZNF677
		ZNF750
		ZNF75A
		ZNF784
		ZSCAN12
		ZSWIM7
		ZXDC
		ZYG11B

## Sheet: 105a
Supplementary Table 1: List of targe genes by reference and altered miRNA
miRNA 105a	Reference	Altered
	AASS	A2ML1
	ABCB7	ABAT
	ABCB8	ABCA10
	ABCC3	ABCA9
	ABCD3	ABCC9
	ABHD2	ABHD10
	ABHD7	ABHD5
	ABI3BP	ABI2
	ABR	ABLIM3
	ABT1	ACAA2
	ACADM	ACADM
	ACADSB	ACADSB
	ACBD3	ACBD3
	ACER3	ACN9
	ACIN1	ACO1
	ACLY	ACSL1
	ACN9	ACSM3
	ACOT11	ACSS3
	ACSM2A	ACTG1
	ACSS2	ACTR2
	ACSS3	ACVR1
	ACTG1	ACYP1
	ACTR1A	ACYP2
	ACTR2	ADAM19
	ACTR8	ADAM23
	ACVR2A	ADD2
	ADAM19	ADI1
	ADAMTS6	ADK
	ADAT1	ADPGK
	ADCY6	ADSS
	ADCY7	AFF1
	ADCYAP1	AFM
	ADCYAP1R1	AGGF1
	ADD2	AGK
	ADD3	AGL
	ADH6	AGPAT5
	ADORA3	AGTPBP1
	ADRM1	AHCTF1
	ADSS	AHCY
	AEBP2	AHCYL2
	AFF1	AK3
	AFF4	AK5
	AGGF1	AK7
	AGMO	AKAP10
	AGPAT5	AKAP11
	AHCYL2	AKAP2
	AK4	AKAP7
	AK5	AKAP8
	AKAP10	AKAP9
	AKAP2	AKIRIN1
	AKAP8	AKIRIN2
	AKIRIN1	AKR1B1
	AKIRIN2	AKR1D1
	AKT1S1	ALDH18A1
	ALAS2	ALDH1A1
	ALDH18A1	ALDH2
	ALDH3A2	ALDH3B1
	ALDH7A1	ALDH7A1
	ALDH8A1	ALG10
	ALG10	ALG2
	ALG2	ALG6
	ALKBH2	ALKBH1
	ALOX12	ALKBH8
	ALOX5AP	ALS2CR13
	ALS2CR13	ALS2CR8
	AMIGO1	AMD1
	ANAPC5	AMDHD1
	ANGPTL4	AMOTL1
	ANGPTL5	ANGEL2
	ANKH	ANGPTL1
	ANKIB1	ANGPTL5
	ANKRD1	ANK3
	ANKRD13C	ANKIB1
	ANKRD17	ANKRA2
	ANKRD27	ANKRD13C
	ANKRD39	ANKRD17
	ANKRD49	ANKRD26
	ANKS3	ANKRD27
	ANLN	ANKRD39
	ANO10	ANKRD40
	ANUBL1	ANKRD54
	ANXA4	ANKRD6
	AOC3	ANO10
	AP1G1	ANP32A
	AP1S3	ANXA10
	AP3B1	AOC3
	AP3M1	AP1M1
	AP5B1	AP1S3
	APBB2	AP3M1
	APC	AP4B1
	APOBEC3A	APC
	APOL3	API5
	APPL2	APLF
	APRT	APMAP
	AQP1	APOA1BP
	AQP4	APOBEC3Z3
	ARFGAP2	APOF
	ARFGEF1	APOLD1
	ARFIP1	APPBP2
	ARFRP1	APPL1
	ARG2	APPL2
	ARHGAP18	AQP4
	ARHGAP25	ARAF
	ARHGAP36	ARF5
	ARHGDIB	ARF6
	ARHGEF2	ARFGAP3
	ARHGEF3	ARFIP1
	ARL1	ARG1
	ARL10	ARHGAP12
	ARL2	ARHGAP18
	ARL4D	ARHGAP36
	ARL5B	ARHGAP42
	ARL6	ARHGEF2
	ARL6IP5	ARHGEF3
	ARL6IP6	ARL3
	ARMC1	ARL4A
	ARMC3	ARL6
	ARMC8	ARL6IP6
	ARMCX2	ARMC1
	ARMCX3	ARMC8
	ARMCX6	ARMCX3
	ARPP19	ARPC3
	ARRDC1	ARPC5
	ARRDC4	ARPP19
	ARSB	ARRDC3
	ART1	ARSB
	ASAH1	ART1
	ASAP1	ASAM
	ASB15	ASB8
	ASB3	ASCC3
	ASCC1	ASF1A
	ASPHD2	ASPA
	ASPN	ASPH
	ATAD1	ASPN
	ATAT1	ASS1
	ATF1	ATAD1
	ATF3	ATAD2B
	ATG13	ATF1
	ATG2B	ATF6B
	ATG4C	ATG12
	ATL1	ATG14
	ATOH1	ATG4C
	ATOX1	ATL1
	ATP1A2	ATP11B
	ATP1B4	ATP1A2
	ATP2A2	ATP1B4
	ATP6AP2	ATP2A2
	ATP6V0A1	ATP5F1
	ATP6V0A2	ATP5J
	ATP6V0E1	ATP5S
	ATP6V1A	ATP6AP2
	ATP6V1B1	ATP6V0E2
	ATP6V1C1	ATP6V1A
	ATP6V1D	ATP6V1B1
	ATP6V1G1	ATP6V1D
	ATPBD4	ATP6V1G2
	ATR	ATP6V1H
	ATRAID	ATP8B1
	ATXN1	ATRAID
	ATXN7L3	ATXN7L1
	AVEN	ATXN7L3B
	AZI2	AZIN1
	AZIN1	B2M
	B2M	B3GALT2
	B3GNT2	B3GNT1
	B4GALT1	B3GNT2
	B4GALT4	B3GNT5
	BAG1	B4GALT1
	BAG2	BAG2
	BAG4	BAG4
	BAG5	BAIAP2L1
	BANF1	BAMBI
	BAZ2A	BANK1
	BCAN	BAZ1B
	BCAR3	BCAT1
	BCAT1	BCAT2
	BCAT2	BCL10
	BCL10	BCL2A1
	BCL2L2	BCL2L13
	BCOR	BCL7B
	BEND3	BDH1
	BET1	BEND5
	BFAR	BET1
	BHLHE40	BET1L
	BLCAP	BHMT
	BMP2	BICC1
	BMP2K	BIKBA
	BMPER	BMP2
	BMPR-IA	BMP7
	BMPRIB	BMPR-IA
	BNIP2	BMPRIB
	BOLA-DQB	BNIP3L
	BOLA-DRB3	BOD1L
	BOLL	BOLL
	BORIS	BOVAGGRUS
	BPNT1	BPNT1
	BRK1	BRAF
	BRWD1	BRI3
	BT.27399	BRP44L
	BT.43571	BSDC1
	BT.75698	BT.105716
	bta-mir-1306	BT.26220
	BTBD19	BT.34208
	BTBD8	BT.43717
	BTC	BT.65303
	BTF3L4	BTAF1
	BTG1	bta-mir-6517
	BTK	bta-mir-6518
	BTRC	BTC
	BUB1B	BTG1
	BZW2	BTIMP-3
	C10H14ORF1	BTN3A3
	C10H14orf149	BUB1B
	C10H14orf53	BZW1
	C10H15ORF24	C10H5orf13
	C10H5orf13	C11H2orf42
	C11H2orf49	C11H2orf49
	C11H2ORF7	C11H9ORF78
	C11H2orf84	C12H13orf33
	C11orf52	C13H10orf47
	C12orf40	C13H20orf118
	C13H20ORF108	C13H20orf79
	C13H20orf111	C14H8orf22
	C13H20ORF12	C14H8orf34
	C13H20orf27	C14H8orf46
	C13H20orf43	C16H1orf174
	C14H8orf22	C16H1orf65
	C14H8orf33	C16H1orf86
	C14H8orf46	C17H4orf46
	C14H8orf47	C18H16orf57
	C15H11orf70	C18H19orf12
	C16H1orf86	C19H17orf109
	C18H16orf57	C19orf69
	C18H19orf12	C1GALT1
	C19H17orf108	C1GALT1C1
	C19H17orf56	C1H21orf63
	C19H17orf62	C1H21ORF91
	C1H3orf58	C1H3orf70
	C1orf216	C1ORF192
	C1orf222	C1orf63
	C1orf63	C1QTNF3
	C1QTNF3	C1S
	C1R	C20H5ORF22
	C20H5ORF22	C20H5orf28
	C20H5orf28	C20ORF29
	C21H14orf180	C21H14orf142
	C21H15orf17	C22H3orf14
	C21H15ORF26	C22H3ORF18
	C21H15orf27	C23H6ORF105
	C22H3orf23	C23H6orf130
	C22H3orf24	C23H6ORF62
	C23H6ORF105	C24H18ORF10
	C23H6orf130	C24H18orf32
	C23H6ORF62	C25H7ORF50
	C24H18ORF10	C26H10ORF6
	C24H18orf25	C27H8orf40
	C24H18orf32	C29H11orf73
	C25H16orf5	C2H1orf144
	C25H16orf59	C3AR1
	C25H16orf93	C3H1ORF41
	C26H10ORF2	C4BPA
	C26H10ORF6	C4H7ORF11
	C27H8orf4	C4H7orf41
	C27H8orf40	C5H12ORF11
	C28H10orf53	C5H12orf23
	C29H11orf54	C5H12orf28
	C3AR1	C5H12orf35
	C3H1ORF149	C5H12orf45
	C3H1orf43	C5H12orf59
	C4H7ORF11	C5H12orf75
	C4H7orf41	C6H4orf32
	C4H7orf53	C6H4orf34
	C4orf21	C6H4orf52
	C5H12ORF11	C7
	C5H12orf23	C7H5orf24
	C5H12orf39	C8A
	C5H12orf45	C8B
	C5H12orf59	C8H9ORF156
	C5H12orf68	C9H6orf120
	C5H22orf28	C9orf40
	C5orf42	CA13
	C6H4orf32	CA3
	C6orf89	CA5B
	C7H19orf21	CA6
	C7H5orf24	CA8
	C8B	CAB39
	C8H9ORF156	CALC3
	C8H9orf43	CALCOCO2
	C8H9orf64	CALD1
	C9	CALM
	C9H6ORF203	CALR
	C9H6orf211	CAMK2D
	C9H6ORF35	CAMSAP1
	CA1	CAMTA1
	CA13	CANX
	CA8	CASC4
	CAB39	CASP13
	CABLES1	CASP8
	CACHD1	CAST
	CACUL1	CBFB
	CALB1	CBLN1
	CALCR	CBLN2
	CALHM2	CBLN4
	CALR3	CCDC106
	CAMK2N2	CCDC112
	CAMLG	CCDC115
	CAMSAP1	CCDC117
	CAMTA1	CCDC126
	CANX	CCDC170
	CAPN3	CCDC25
	CAPN5	CCDC3
	CAPN8	CCDC43
	CAPNS1	CCDC59
	CARNS1	CCDC69
	CASC4	CCDC73
	CASP2	CCDC76
	CASP3	CCDC90B
	CASP6	CCDC97
	CASP7	CCL11
	CASP8	CCL2
	CAST	CCL22
	CAV1	CCNA2
	CAV3	CCNB1IP1
	CBLL1	CCNC
	CBX6	CCNG1
	CCBL1	CCNH
	CCBP2	CCNI
	CCDC109B	CCNL2
	CCDC112	CCNT1
	CCDC117	CCNT2
	CCDC120	CCR4
	CCDC126	CCR9
	CCDC127	CCRL1
	CCDC23	CCSAP
	CCDC3	CCT2
	CCDC43	CD1A
	CCDC66	CD1D
	CCDC76	CD200R1
	CCDC77	CD247
	CCDC86	CD300LG
	CCDC88C	CD302
	CCDC90B	CD44
	CCDC93	CD46
	CCDC97	CD47
	CCK	CD48
	CCL22	CD55
	CCL24	CD69
	CCNB1IP1	CD86
	CCND3	CD93
	CCNI	CDC26
	CCR1	CDC27
	CCR4	CDC2L1
	CCT4	CDC40
	CD14	CDC42
	CD1A	CDC5L
	CD1E	CDC73
	CD21	CDC7L1
	CD247	CDH10
	CD300LG	CDH18
	CD302	CDH2
	CD36	CDK2AP2
	CD37	CDKL1
	CD38	CDKN1B
	CD3E	CDKN2AIP
	CD3EAP	CDKN3
	CD46	CDON
	CD47	CDV3
	CD53	CEACAM1
	CD55	CENPA
	CD69	CENPC1
	CD86	CENPI
	CDAN1	CENPK
	CDC40	CENPN
	CDC42BPA	CEP120
	CDC42SE2	CEP135
	CDC7L1	CEP19
	CDCA7L	CEP192
	CDH17	CEP27
	CDH2	CEP97
	CDK2AP1	CEPT1
	CDKL1	CES1
	CDKN1A	CETN4
	CDKN1B	CGA
	CDKN2AIP	CGGBP1
	CDKN2B	CGI-119
	CDKN2C	CGRRF1
	CDKN3	CHAC2
	CDNF	CHD1
	CDON	CHD2
	CDV3	CHERP
	CENPA	CHMP2B
	CENPH	CHMP3
	CENPI	CHMP4C
	CENPN	CHN1
	CENPQ	CHORDC1
	CEP112	CHRNA1
	CEP120	CHST1
	CEP19	CHST4
	CEP192	CHTF8
	CEP290	CIAO1
	CERS2	CIDEA
	CETN2	CITED2
	CETN4	CITED4
	CFI	CLCA4
	CFTR	CLDN10
	CGA	CLDN11
	CGI-119	CLDN12
	CGRRF1	CLDN8
	CHAC1	CLDND1
	CHAD	CLEC14A
	CHD1	CLEC4A
	CHD3	CLIC2
	CHEK1	CLIC4
	CHERP	CLIP1
	CHIC2	CLPTM1L
	CHMP3	CMBL
	CHORDC1	CMPK1
	CHP	CMTM6
	CHRNA1	CMTM8
	CHRNB1	CNEP1R1
	CHST2	CNIH
	CHSY	CNKSR3
	CHUK	CNO
	CHURC1	CNOT2
	CIRBP	CNOT6
	CISD1	CNOT7
	CISD2	CNOT8
	CITED2	COG6
	CKAP2L	COL11A1
	CLCA3	COL8A1
	CLCC1	COMMD10
	CLCN4	COMMD2
	CLDN1	COPS2
	CLDN12	COPS8
	CLDN16	COQ10B
	CLEC1A	CORO1C
	CLHC1	CORO2A
	CLIC2	COX10
	CLIP1	COX15
	CLP1	COX16
	CLUL1	CPEB3
	CMBL	CPEB4
	CMC2	CPM
	CMC2	CPNE3
	CMPK1	CPOX
	CMTM4	CPS1
	CMTM5	CPSF2
	CNGA1	CPSF3
	CNGA3	CPT1A
	CNKSR2	CREB1
	CNNM2	CREBZF
	CNO	CREG1
	CNOT2	CRHBP
	CNOT6	CRIPT
	CNOT6L	CRISP3
	CNOT7	CRISPLD2
	CNOT8	CRK
	CNTLN	CRLS1
	COBL	CRP
	COG6	CRYZ
	COG7	CS
	COIL	CSDE1
	COL13A1	CSE1L
	COL15A1	CSF3
	COL18A1	CSH2
	COL1A2	CSN2
	COL8A1	CSNK1G3
	COL9A3	CSRNP1
	COMMD3	CSTF2
	COPA	CTBP2
	COPS4	CTGF
	COPS8	CTHRC1
	COQ10B	CUL2
	COQ5	CX3CR1
	CORO2A	CXADR
	CORO7	CXCL12
	COX10	CXHXorf69
	COX15	CXORF45
	COX16	CXorf57
	COX19	CYBB
	CPEB3	CYP19A1
	CPEB4	CYP26
	CPLX3	CYP2B6
	CPM	CYP2U1
	CPNE8	CYP4V2
	CPOX	CYR61
	CPSF2	DAAM1
	CPSF6	DAGLB
	CREB1	DAK
	CREB3L1	DAZAP2
	CREB3L2	DAZL
	CREBL2	DBC1
	CRHBP	DBF4
	CRIPT	DBT
	CRK	DBX2
	CRP	DCK
	CRYL1	DCLK1
	CRYZ	DCN
	CSE1L	DCTD
	CSGALNACT1	DCXR
	CSMD3	DDHD1
	CSNK1A1	DDHD2
	CSNK1G3	DDO
	CSPG5	DDR1
	CSRNP3	DDX1
	CSTF1	DDX10
	CT47B1	DDX20
	CTCF	DDX3X
	CTGF	DDX3Y
	CTNS	DDX56
	CTTN	DDX6
	CTU1	DEK
	CTXN3	DENR
	CUBN	DERA
	CUGBP1	DFFA
	CUL2	DGAT2
	CXCL12	DHCR7
	CXCL13	DHRS4
	CXCL14	DHRS7
	CXCL6	DHX32
	CXCR2	DHX36
	CXHXorf56	DHX38
	CXORF45	DIS3
	CYB5A	DIS3L2
	CYB5B	DKK3
	CYBB	DLG3
	CYP19A1	DMTF1
	CYP2C18	DNAH12
	CYP2C87	DNAH2
	CYP2U1	DNAJA1
	CYP39A1	DNAJA3
	CYP4V2	DNAJB11
	CYP51A1	DNAJC16
	CYTH2	DNAJC18
	D2HGDH	DNAJC22
	DAD1	DNAJC24
	DAPK3	DNAJC25
	DAPP1	DNAJC27
	DBC1	DNAJC6
	DBNDD2	DNASE1
	DBNL	DNMBP
	DCAF12	DNMT1
	DCAF17	DNTTIP2
	DCK	DOCK10
	DCLK1	DOCK9
	DCLRE1A	DOPEY2
	DCN	DPH2
	DCP1A	DPH3
	DCPS	DPH5
	DCTD	DPP10
	DCTN1	DPP8
	DCTN2	DPY19L4
	DDX21	DPY30
	DDX27	DPYSL2
	DDX3X	DR1
	DDX3Y	DSC1
	DDX52	DSC3
	DDX6	DSCC1
	DECR2	DSCR3
	DEK	DSE
	DENND4A	DSG1
	DFNA5	DSG2
	DHFR	DSTYK
	DHRS9	DTNA
	DHX36	DTX1
	DHX40	DUOXA1
	DHX57	DUS4L
	DIAPH2	DUSP10
	DIRAS2	DUSP19
	DIRC2	DUSP3
	DKK2	DYNC1I1
	DKK3	DYNC2LI1
	DLG3	DYNLL2
	DMRTC2	DYNLT3
	DNAH10	EAF2
	DNAJB11	EAPP
	DNAJB2	EBAG9
	DNAJB6	ECT2
	DNAJB7	EDN2
	DNAJC11	EDNRB
	DNAJC14	EEF1A1
	DNAJC16	EEF1A1
	DNAJC18	EFCAB7
	DNAJC22	EFHD1
	DNAJC24	EGLN3
	DNAJC27	EGR1
	DNAJC30	EIF3E
	DNAJC5B	EIF4E
	DNM1L	EIF4EBP3
	DNMBP	EIF4G2
	DNTT	EIF5
	DOCK7	EIF5B
	DOCK8	ELAVL1
	DOCK9	ELAVL4
	DOLPP1	ELF1
	DONSON	ELK1
	DOPEY1	ELK3
	DPAGT1	ELMO1
	DPH5	ELOVL5
	DPP3	ELP2
	DPYD	EME1
	DR1	EMX2
	DRAM2	ENC1
	DSC1	ENDOD1
	DSG2	ENDOU
	DSG3	ENDOV
	DSN1	ENKUR
	DSTN	ENOPH1
	DSTYK	ENPEP
	DTNA	ENPP2
	DTWD1	ENSA
	DTX1	ENSBTAG00000002641
	DUSP10	ENSBTAG00000002859
	DUSP12	ENSBTAG00000004354
	DUSP19	ENSBTAG00000009811
	DUSP3	ENSBTAG00000011019
	DYNC1LI1	ENSBTAG00000011783
	DYNLL1	ENSBTAG00000012668
	DYSF	ENSBTAG00000016999
	E2F4	ENSBTAG00000019143
	E2F6	ENSBTAG00000019672
	EAPP	ENSBTAG00000020375
	ECHDC1	ENSBTAG00000022489
	EDEM2	ENSBTAG00000022570
	EFCAB7	ENSBTAG00000027412
	EFHD1	ENSBTAG00000032872
	EFHD2	ENSBTAG00000035785
	EFNA2	ENSBTAG00000036298
	EGLN3	ENSBTAG00000037989
	EI24	ENSBTAG00000038461
	EIF1	ENSBTAG00000038652
	EIF1	ENSBTAG00000039046
	EIF2AK3	ENSBTAG00000039289
	EIF4A2	ENSBTAG00000039504
	EIF4A3	ENSBTAG00000046095
	EIF4E	ENSBTAG00000046172
	EIF4G2	ENSBTAG00000046220
	EIF5	ENSBTAG00000046447
	EIF5A	ENSBTAG00000046478
	ELAC1	ENSBTAG00000046823
	ELAVL1	ENSBTAG00000047009
	ELAVL4	ENSBTAG00000047168
	ELF4	ENSBTAG00000047776
	ELMO2	ENSBTAG00000047828
	ELMOD2	ENSBTAG00000047837
	ELN	ENSBTAG00000047880
	ELOVL4	ENSBTAG00000047988
	ELOVL5	EOGT
	ELP3	EPB41L4B
	EMC3	EPB41L5
	EME1	EPC2
	EMX2	EPCAM
	ENC1	EPHA4
	ENDOD1	EPHX2
	ENDOV	EPM2A
	ENO4	EPS15
	ENOPH1	ERBB2IP
	ENSA	ERCC5
	ENSBTAG00000000963	ERCC6L
	ENSBTAG00000001627	ERCC6L2
	ENSBTAG00000002786	ERLIN2
	ENSBTAG00000002859	ERO1LB
	ENSBTAG00000004339	ESCO2
	ENSBTAG00000004526	ESD
	ENSBTAG00000004586	ESF1
	ENSBTAG00000007731	ESM1
	ENSBTAG00000008762	ESRP1
	ENSBTAG00000009057	ESYT3
	ENSBTAG00000011019	ETFA
	ENSBTAG00000011313	ETNK1
	ENSBTAG00000012433	ETV4
	ENSBTAG00000013039	ETV5
	ENSBTAG00000013321	EVI2A
	ENSBTAG00000013836	EXOC5
	ENSBTAG00000014287	EXT2
	ENSBTAG00000014423	EXTL2
	ENSBTAG00000016551	EZH1
	ENSBTAG00000016999	EZH2
	ENSBTAG00000018481	F11
	ENSBTAG00000019887	F11R
	ENSBTAG00000020089	F2R
	ENSBTAG00000023279	F2RL2
	ENSBTAG00000023666	F3
	ENSBTAG00000023939	F9
	ENSBTAG00000025485	FABP5
	ENSBTAG00000026637	FAM103A1
	ENSBTAG00000027775	FAM108B1
	ENSBTAG00000031355	FAM115A
	ENSBTAG00000032047	FAM120B
	ENSBTAG00000032979	FAM122A
	ENSBTAG00000034433	FAM124B
	ENSBTAG00000034657	FAM136A
	ENSBTAG00000035643	FAM13A
	ENSBTAG00000035868	FAM13C
	ENSBTAG00000036061	FAM151B
	ENSBTAG00000036099	FAM167A
	ENSBTAG00000036116	FAM168B
	ENSBTAG00000036298	FAM175A
	ENSBTAG00000037552	FAM177A1
	ENSBTAG00000037799	FAM185A
	ENSBTAG00000038438	FAM188A
	ENSBTAG00000038635	FAM18B1
	ENSBTAG00000038878	FAM204A
	ENSBTAG00000039046	FAM213A
	ENSBTAG00000039540	FAM26D
	ENSBTAG00000039714	FAM45A
	ENSBTAG00000040169	FAM46D
	ENSBTAG00000040202	FAM48A
	ENSBTAG00000040437	FAM53C
	ENSBTAG00000040602	FAM60A
	ENSBTAG00000046075	FAM72A
	ENSBTAG00000046229	FAM76B
	ENSBTAG00000046730	FAM84A
	ENSBTAG00000046769	FAM89A
	ENSBTAG00000046823	FAM98A
	ENSBTAG00000046901	FANCI
	ENSBTAG00000047511	FAR2
	ENSBTAG00000047575	FARP1
	ENSBTAG00000047638	FASTK
	ENSBTAG00000047837	FASTKD2
	ENSBTAG00000048157	FBF1
	ENTPD5	FBLN5
	EOGT	FBXL14
	EP400	FBXL16
	EPAS1	FBXL17
	EPB41L4A	FBXL2
	EPCAM	FBXL20
	EPM2A	FBXL21
	ERAP2	FBXL3
	ERBB3	FBXO25
	ERCC6L2	FBXO3
	ERGIC1	FBXO36
	ERLEC1	FBXO47
	ERLIN2	FBXO7
	ERMN	FBXO9
	ESAM	FCGRT
	ESCO2	FCHO1
	ESD	FCHO2
	ESRP1	FCHSD1
	ESRRA	FEM1C
	ETF1	FERMT1
	ETV1	FERMT2
	ETV5	FGB
	EVI2A	FGD5
	EWSR1	FGF13
	EXOC3L4	FGF2
	EXOC5	FGF20
	EXOC6	FGFBP1
	EXOSC7	FGFR1
	F13A1	FGFR2
	F2R	FGG
	FAHD2A	FHL1
	FAM103A1	FIBIN
	FAM108C1	FIGF
	FAM109B	FILIP1
	FAM118A	FKBP14
	FAM120B	FKBP5
	FAM124B	FLJ10803
	FAM125A	FLJ20531
	FAM134A	FLRT3
	FAM13A	FMO2
	FAM151B	FMOD
	FAM161A	FMR1
	FAM161B	FNBP1L
	FAM168B	FNTA
	FAM188A	FOCAD
	FAM18B1	FOPNL
	FAM190A	FOSL2
	FAM193B	FOXJ2
	FAM195A	FOXO4
	FAM3C	FOXP1
	FAM45A	FP
	FAM53C	FRK
	FAM54A	FRMD4B
	FAM58A	FRS3
	FAM72A	FRZB
	FAM73B	FSTL1
	FAM78A	FSTL5
	FAM84B	FTH1
	FAM96A	FTSJ1
	FAM98A	FUCA1
	FANCD2	FUNDC1
	FAP	FUT1
	FAR2	FZD1
	FASLG	G3BP2
	FASTKD1	GABARAPL1
	FBF1	GABPA
	FBLIM1	GABPB2
	FBXL14	GABRA1
	FBXL16	GABRP
	FBXL21	GAD1
	FBXO2	GADL1
	FBXO33	GAL3ST1
	FBXO36	GAL3ST4
	FBXO4	GALM
	FBXW2	GALT
	FCGR2	GARNL1
	FCHO2	GART
	FEM1C	GATA4
	FEN1	GATM
	FES	GBP6
	FGB	GCA
	FGD3	GCFC
	FGF13	GCG
	FGF2	GCLM
	FGFBP1	GCNT1
	FGL2	GDAP1
	FHL1	GDAP2
	FILIP1	GDE1
	FITM2	GDI2
	FKBP14	GEM
	FKBP5	GGCT
	FLCN	GGCX
	FLJ20531	GGPS1
	FLNB	GGTA1
	FLRT3	GHITM
	FMO2	GID8
	FMOD	GIGYF2
	FMR1	GIMAP4
	FNBP1L	GIMAP7
	FOLH1	GIMAP7
	FOP	GINS1
	FOPNL	GINS3
	FOXP1	GIPC1
	FRMD4A	GJA1
	FRMD4B	GKN2
	FRMD6	GLB1
	FRZB	GLDC
	FSCN1	GLS
	FSTL1	GLT6D1
	FTSJ2	GLUL
	FUT1	GLYR1
	FUT8	GMFB
	FXN	GNAL
	FXR1	GNAO1
	FXYD6	GNAT1
	FYB	GNB1
	FZD1	GNG10
	G6PC	GNG5
	GAB1	GNG5P2
	GAB3	GNGT1
	GABARAPL1	GNPAT
	GABARAPL2	GNPDA2
	GABBR1	GNPTG
	GABRA1	GOLGA7
	GABRB3	GOLPH3
	GABRD	GOLPH3L
	GABRP	GORAB
	GAD1	GOSR2
	GALNT6	GPAM
	GAP43	GPD2
	GARNL1	GPM6B
	GARS	GPN1
	GAS7	GPNMB
	GATA3	GPR128
	GATM	GPR133
	GBP4	GPR183
	GCA	GPR21
	GCFC	GPR52
	GCN1L1	GPR77
	GCNT1	GPR85
	GDA	GPRASP2
	GDAP1	GPX5
	GDPD1	GRB14
	GEM	GRO1
	GFOD2	GRPEL2
	GFRA3	GRSF1
	GGH	GRWD1
	GGT7	GSKIP
	GHRHR	GSPT1
	GIMAP1	GSR
	GIMAP7	GTF2B
	GINS1	GTF2F2
	GIPC1	GTF2H2
	GJA1	GTF2H3
	GJB2	GTF2H5
	GJC1	GTPBP10
	GLCE	GULP1
	GLDC	GYPC
	GLO1	GYS2
	GLT25D1	H1F0
	GLT8D1	H2AFY
	GLT8D2	H2B
	GLTP	H3F3A
	GLUD1	H4
	GLYR1	HADH
	GMCL1	HADHB
	GMFB	HAL
	GNAI1	HAO1
	GNAT2	HAPLN1
	GNB5	HARS2
	GNG4	HAUS5
	GNG7	HAUS6
	GNPTAB	HCFC2
	GNS	HDAC8
	GOLGA4	HEATR3
	GOLT1B	HEATR5A
	GORASP2	HEBP2
	GOSR2	HECTD3
	GPAM	HEPHL1
	GPATCH2	HERPUD2
	GPBP1	HES5
	GPC4	HEXIM2
	GPD2	HIAT1
	GPHN	HIATL1
	GPM6B	HIBADH
	GPN1	HIBCH
	GPR17	HIGD1D
	GPR183	HIGD1D
	GPR52	HIGD1D
	GPR6	HIPK1
	GPR77	HIST1H1D
	GPR85	HIST1H1E
	GPT2	HIST1H2BB
	GPX5	HIST1H2BI
	GPX7	HIST3H2A
	GRASP	HK2
	GRB10	HLCS
	GRB14	HMG20A
	GRIA2	HMGN4
	GRIPAP1	HN1L
	GRPEL2	HNF1B
	GRSF1	HNF4G
	GSG2	HNMT
	GSKIP	HNRNPF
	GSTM4	HNRNPH1
	GTF2F2	HNRNPH3
	GTF2H3	HNRNPL
	GTF2IRD2	HNRNPM
	GTPBP10	HNRNPR
	GUCY1A1	HNRNPU
	GUSB	HNRPD
	GYPC	HNRPDL
	H2AFV	HNRPLL
	H2AFZ	HOMER1
	H3F3A	HOXA3
	H3F3A	HOXA9
	HACE1	HOXB3
	HADHB	HOXD9
	HAND1	HP1BP3
	HAND2	HPCAL4
	HAO2	HPRT1
	HAPLN1	HPS3
	HARBI1	HRASLS
	HAS2	HRSP12
	HAUS5	HS3ST5
	HAVCR2	HSD17B12
	HBEGF	HSDL1
	HBP1	HSDL2
	HBS1L	HSP90B1
	HCFC2	HSPA13
	HDAC1	HSPA1L
	HDDC3	HSPA4
	HDHD1A	HTR5A
	HEATR1	HUWE1
	HEATR7A	IARS
	HECW2	IBTK
	HERPUD2	ICK
	HES5	IDH1
	HESX1	IDH3A
	HEY2	IDI1
	HIATL1	IER3IP1
	HICE1	IFI47
	HIF3A	IFIT5
	HIPK3	IFNAR2
	HIST1H1D	IFNT
	HIST1H2BB	IGF2
	HIST3H2A	IGFBPL1
	HLCS	IGJ
	HLTF	IHH
	HMBOX1	IKBIP
	HMGCR	IKZF2
	HMGN1	IKZF5
	HMGN4	IL3
	HMGXB4	IL37
	HN1	IL6
	HN1L	IL8
	HNMT	ILDR2
	HNRNPA1	IMMP1L
	HNRNPH1	IMP3
	HNRNPK	IMPA1
	HNRNPL	IMPACT
	HNRNPM	IMPAD1
	HNRNPR	ING2
	HNRNPU	INPP5K
	HNRPD	INSIG1
	HNRPH2	INTS7
	HNRPLL	IPMK
	HOP	IPO11
	HOXA3	IPO9
	HOXA4	IPP
	HOXC8	IQGAP1
	HOXD10	IQWD1
	HP1BP3	IRAK4
	HPRT1	IRF8
	HSD11B1L	IRX2
	HSD17B13	ISL2
	HSD17B7	ITCH
	HSDL1	ITGB1
	HSPA1L	ITIH5
	HSPA4	IVD
	HSPD1	JAK1
	HSPH1	JAKMIP1
	HTATIP2	JAMP
	HTR2A	JARID2
	IARS2	JCAD
	IBA57	JMY
	ICK	JTB
	IDH3A	JUN
	IER3IP1	JUNB
	IFNAR1	KAL1
	IFNAR2	KANK4
	IFNT	KATNB1
	IFRG15	KCNA4
	IGF2BP3	KCNE2
	IGFBPL1	KCNE4
	IGSF23	KCNJ2
	IKZF1	KCNMB4
	IKZF5	KCTD13
	IL27	KCTD18
	IL2RA	KCTD20
	IL3	KCTD7
	IMPACT	KDM5C
	INA	KERA
	INPPL1	KIAA0408
	INSIG1	KIAA0528
	INVS	KIAA0907
	IP6K2	KIAA1143
	IPO5	KIAA1383
	IPO9	KIAA1430
	IQGAP1	KIAA1468
	IQWD1	KIAA1598
	IRAK4	KIAA1698
	IRAKM	KIF24
	IRF1	KIF3B
	IRF8	KIF3C
	IRX5	KLF11
	ISM1	KLF15
	IST1	KLF4
	ISY1	KLF8
	ITCH	KLHDC1
	ITFG1	KLHL13
	ITGA5	KLHL18
	ITGAE	KLHL2
	ITGB1	KLHL5
	ITGB1BP1	KLHL7
	ITGB8	KLK10
	ITK	KLRD1
	ITLN2	KPNA1
	ITPR1	KRT222
	ITPRIP	KRT78
	IWS1	KRT85
	IYD	KRTAP13-1
	JAM2	L2HGDH
	JAM3	LACTB
	JAZF1	LAMA2
	JCAD	LAMP2
	JMJD1C	LAMTOR1
	JUN	LAMTOR3
	KARS	LANCL1
	KCNA2	LAP3
	KCNE4	LAPTM4A
	KCNIP2	LASP1
	KCNJ2	LAT
	KCNK2	LATS1
	KCNMB4	LCORL
	KCTD1	LCP2
	KCTD18	LECT2
	KCTD20	LEP
	KCTD9	LGALS3
	KDR	LGALS3BP
	KIAA0226L	LHFPL2
	KIAA0907	LHFPL4
	KIAA1024L	LHX2
	KIAA1143	LHX8
	KIAA1147	LHX9
	KIAA1430	LIAS
	KIAA1468	LIG4
	KIAA1737	LIMCH1
	KIF11	LIN7A
	KIF17	LIN7C
	KIF18A	LITAF
	KIF18B	LIX1
	KIF23	LIX1L
	KIF2A	LLPH
	KIF3B	LMBR1
	KIF3C	LMCD1
	KIT	LMO4
	KLF11	LMO7
	KLF6	LMOD2
	KLHDC2	LNP1
	KLHL13	LNX1
	KLHL18	LONRF3
	KLHL2	LOR
	KLHL20	LOX
	KLHL29	LPAR3
	KLHL33	LPAR4
	KLHL5	LPHN2
	KLHL7	LPL
	KLHL8	LRBA
	KLK7	LRIF1
	KLRA1	LRP11
	KNG1	LRP12
	KPNA1	LRP2BP
	KRAS	LRRC16A
	KRR1	LRRC25
	KRT25	LRRC39
	KRT26	LRRC57
	KRT28	LRRC63
	KRT4	LRRFIP1
	KRT73	LRRTM2
	KRT85	LSM14A
	L2HGDH	LTV1
	LAMP2	LUM
	LAMTOR3	LY6G6E
	LANCL1	LY6K
	LAPTM5	LY75
	LARP1	LYG2
	LASP1	LYPD1
	LASS3	LYPLA1
	LASS5	LYPLAL1
	LATS1	LYRM5
	LAX1	LYSB
	LBH	LYSMD1
	LBX1	LYSMD3
	LCORL	LYST
	LEAP2	MAB21L1
	LEMD2	MAEL
	LEP	MAGEF1
	LEPREL1	MAGI3
	LEPROT	MAK
	LETMD1	MAL2
	LHFPL2	MANBA
	LHX2	MAP2K4
	LHX8	MAP3K1
	LHX9	MAP3K7
	LIMA1	MAP4K5
	LIMCH1	MAPK1IP1L
	LIN52	MAPK8
	LIN7C	MAPKAPK3
	LIX1	MAPKAPK5
	LIX1L	MARCH3
	LMO3	MARCH7
	LMO4	MARK1
	LMO7	MARS2
	LONRF3	MASP2
	LOX	MAT2A
	LPAR3	MAT2B
	LPCAT3	MATR3
	LPGAT1	MBIP
	LPHN2	MBLAC2
	LRIF1	MBNL2
	LRIG2	MBOAT7
	LRP12	MBTPS1
	LRP2BP	MC4R
	LRRC10	MCAM
	LRRC16A	MCART1
	LRRC2	MCFD2
	LRRC20	MCHR1
	LRRC59	MCL1
	LRRN4CL	MCMBP
	LSM12	MCPH1
	LSM6	MDFIC
	LY75	MDH2
	LYPD1	MDM4
	LYPLAL1	ME1
	LYRM5	MED14
	LYSB	MED26
	LYSMD3	MED28
	LYZ1	MEGF10
	LYZL6	MEIS1
	M6PR	MEN1
	MAD2L1	METAP2
	MAFG	METTL14
	MAGEB16	METTL21D
	MAGEE2	METTL5
	MAGEF1	METTL7A
	MAGEH1	MFAP3
	MAK16	MFF
	MAL2	MFN1
	MANBA	MFSD8
	MANF	MGARP
	MAOB	MGC127766
	MAP1D	MGC128424
	MAP1LC3B	MGC133692
	MAP1LC3C	MGC134114
	MAP3K7	MGC134232
	MAP3K8	MGC139448
	MAPK15	MGC142908
	MAPK8	MGC143035
	MARC1	MGC143209
	MARCH7	MGC148762
	MARCH8	MGC151537
	MARK1	MGC151858
	MASP1	MGC152281
	MASP2	MGC152301
	MAT1A	MGC155012
	MATN2	MGC155143
	MATR3	MGC157163
	MBL	MGC157237
	MBLAC2	MGC159500
	MC2R	MGC159566
	MCART1	MGC166151
	MCC	MGC3248
	MCHR1	MGST1
	MCL1	MGST2
	MCM7	MIA3
	MDFIC	MICU1
	MDP-1	MIER1
	MED20	MINPP1
	MED26	MIPOL1
	MED4	MIS12
	MED6	MKI67IP
	MEF2A	MLLT11
	MEF2BNB	MNF1
	MEF2D	MOB3A
	MEGF10	MOB3B
	MEIG1	MOBKL1B
	MEIS3	MOCS2
	MELK	MOGAT1
	MEOX2	MON1B
	MEST	MORF4L2
	METTL15	MOSPD3
	METTL21B	MPDZ
	MFAP3	MPP5
	MFSD6L	MPPED2
	MGC134114	MPV17L2
	MGC134232	MPZL3
	MGC134282	MRAS
	MGC138057	MRE11A
	MGC139254	MRFAP1
	MGC139367	MRO
	MGC139448	MRPL1
	MGC140080	MRPL14
	MGC140681	MRPL19
	MGC142908	MRPL32
	MGC148293	MRPL44
	MGC151537	MRPL49
	MGC151567	MRPL51
	MGC151671	MRPL53
	MGC152585	MRPS35
	MGC155143	MRPS6
	MGC157163	MRVI1
	MGC157332	MSH3
	MGC3248	MSL3
	MGRN1	MSN
	MGST1	MSR1
	MGST3	MSRA
	MIA3	MSRB2
	MID1	MST4
	MIER1	MSTN
	MINK1	MTCH2
	MINPP1	MTCP1
	MIPEP	MTDH
	MIS12	MTF1
	MKNK1	MTFMT
	MLH1	MTHFD1
	MLL5	MTHFD2
	MLX	MTHFSD
	MMADHC	MTIF3
	MMP13	MTMR10
	MMP2	MTMR3
	MMP20	MTMR4
	MMP7	MTMR6
	MMRN1	MTO1
	MMS22L	MTPAP
	MNS1	MTSS1
	MOB3A	MUC15
	MOB3B	MURC
	MOB3C	MX1-B
	MOBKL1B	MXI1
	MOBKL3	MYCT1
	MOCS2	MYF5
	MOSPD1	MYL1
	MOSPD2	MYLIP
	MPDU1	MYNN
	MPO	MYO1B
	MPP1	MYOF
	MPPED2	MYOZ1
	MPZL1	MYOZ3
	MPZL2	N4BP2L1
	MRFAP1	N6AMT1
	MRO	NAA15
	MRP63	NAA30
	MRPL11	NAA35
	MRPL20	NAA50
	MRPL42	NACA
	MRPL50	NAIF1
	MRPL51	NANOG
	MRPL53	NAP1L4
	MRPS10	NAP1L5
	MRPS21	NARG2
	MRRF	NARS
	MRS2	NAT1
	MRVI1	NBEAL1
	MSANTD4	NBN
	MSL1	NCAN
	MSL3	NCAPH
	MSR1	NCBP1
	MSRA	NCBP2
	MST4	NCEH1
	MSX1	NDFIP2
	MT1E	NDP
	MTCH2	NDRG1
	MTDH	NDST3
	MTHFS	NDUFA5
	MTMR10	NDUFAF6
	MTMR11	NDUFB5
	MTMR3	NDUFS4
	MTMR4	NECAB3
	MTMR6	NECAP2
	MTMR9	NEDD1
	MTSS1	NEK4
	MTTP	NEK6
	MTX2	NELL2
	MUC15	NEPN
	MUM1	NET1
	MX2	NEU3
	MXD1	NEUROD1
	MXI1	NEUROD6
	MYB	NFE2L1
	MYBPC1	NFKBIZ
	MYC	NFS1
	MYL9	NFYB
	MYLIP	NGFR
	MYNN	NGLY1
	MYO1B	NHLRC2
	MYO1F	NID2
	MYOZ3	NIP7
	MYST2	NIPSNAP3A
	N4BP2L1	NKAPL
	N6AMT1	NKG7
	NAA15	NKRF
	NAA30	NKX2-1
	NAA50	NLGN2
	NAB1	NLK
	NAE1	NMNAT1
	NAIF1	NMUR2
	NAP1L1	NNAT
	NAP1L4	NOL4
	NAP1L5	NOLC1
	NAPEPLD	NOP10
	NAPG	NOSIP
	NARF	NPAT
	NARS	NPEPPS
	NAT10	NPHP1
	NBEAL1	NPNT
	NCAM2	NR0B1
	NCAN	NR1H4
	NCAPG2	NR2C2
	NCBP1	NR2E1
	NCDN	NR2F1
	NCEH1	NR2F2
	NCF2	NRAS
	NCF4	NRIP3
	NCK2	NRSN1
	NCKAP1L	NSL1
	NCL	NSMAF
	NCOA7	NSMCE2
	NDEL1	NT5C3
	NDFIP2	NTN4
	NDP	NTPCR
	NDRG1	NTS
	NDST1	NUDT11
	NDST3	NUDT13
	NDUFAF4	NUDT15
	NDUFC1	NUDT16
	NEDD1	NUDT3
	NEDD4L	NUDT4
	NEIL2	NUDT5
	NEK4	NUDT7
	NEK6	NUDT9
	NEU1	NUP133
	NEURL2	NUP153
	NEUROD6	NUP43
	NFE2	NUPL1
	NFE2L1	NWD1
	NFE2L2	NXF3
	NFIA	NXNL2
	NFIL3	NXPE4
	NFKBIZ	NXT2
	NFS1	OAT
	NGFR	OBFC1
	NGFRAP1	OBFC2A
	NHLRC2	OCA2
	NHP2L1	OCIAD2
	NIPSNAP3A	OLFML2B
	NIT1	OMA1
	NLRP5	OPALIN
	NLRX1	OR12D2
	NME1	ORC2
	NME3	ORC6
	NMT2	OSTC
	NMUR2	OSTM1
	NNT	OTC
	NO66	OTUD4
	NOD2	OXCT1
	NOL10	OXR1
	NOL4	P4HA1
	NOL8	PABPC1
	NOV	PACSIN2
	NOXA1	PAF
	NPAT	PAFAH1B2
	NPC1	PAICS
	NPC2	PAIP2
	NPHP3	PAK1
	NPL	PAK6
	NPPC	PAM
	NR1H4	PARD6B
	NR4A2	PARG
	NRAS	PARN
	NRBF2	PARP11
	NRBP2	PARP12
	NRIP3	PARP14
	NRN1	PARP16
	NSDHL	PATL1
	NSF	PATL2
	NSFL1C	PBK
	NSG2	PBRM1
	NSL1	PCBP1
	NSMCE1	PCMTD1
	NTN4	PCMTD2
	NUBP1	PCNP
	NUBP2	PCTP
	NUDCD1	PDC
	NUDT13	PDCD11
	NUDT16	PDCD4
	NUDT3	PDCD6
	NUDT4	PDCD7
	NUDT5	PDCL2
	NUDT6	PDE1A
	NUDT9	PDE4B
	NUMBL	PDE6C
	NUP155	PDGFB
	NUP43	PDGFD
	NUPL1	PDGFRA
	NUSAP1	PDHA1
	OAS1Y	PDK1
	OAZ2	PDK3
	OCIAD1	PDK4
	OCIAD2	PDLIM5
	OCRL	PDRG1
	ODF3	PDSS2
	OGDH	PDXK
	OGFR	PDYN
	OLA1	PDZD8
	OLFM3	PEBP1
	OLFML1	PELI1
	OLR1	PEPD
	OOSP1	PEX11A
	OPALIN	PEX11B
	ORAI3	PEX7
	ORC2	PFDN4
	OSBPL11	PFKFB3
	OSGEP	PFN2
	OSTM1	PGD
	OSTN	PGHS-2
	OTC	PGM2
	OXCT1	PGM2L1
	OXNAD1	PGM5
	OXTR	PHAX
	P2RY12	PHF20
	P2RY2	PHF3
	P33MONOX	PHF5A
	P4HB	PI15
	PAAF1	PI4K2B
	PACSIN1	PID1
	PAF	PIGK
	PAFAH1B2	PIGX
	PAFAH2	PIGY
	PAG2	PIK3AP1
	PAH	PIK3R4
	PAIP2	PIM2
	PAK7	PIP5K1A
	PALB2	PITPNB
	PALMD	PIWIL4
	PAQR3	PJA2
	PARD6G	PKD2
	PARK7	PKN3
	PARP16	PLA2G12A
	PATZ1	PLA2R1
	PAXIP1	PLAU
	PBK	PLEKHA4
	PCCA	PLEKHA6
	PCCB	PLEKHF2
	PCDH18	PLEKHG5
	PCDH8	PLIN
	PCDHB11	PLN
	PCF11	PLOD2
	PCGF5	PLP1
	PCIF1	PLS3
	PCMTD1	PLSCR4
	PCMTD2	PLXDC2
	PCNA	PM20D1
	PCNP	PMP2
	PCNT	PNMA2
	PCNXL2	PNO1
	PCOLCE2	PNPO
	PCTP	PNRC1
	PDCD6	PNRC2
	PDCL3	POGK
	PDE1B	POGZ
	PDE5A	POLD3
	PDE6A	POLE3
	PDE6C	POLK
	PDGFB	POLR2C
	PDGFRA	POLR3A
	PDHX	POLR3GL
	PDIA3	POLR3H
	PDIA6	POMP
	PDK3	POU2F1
	PDK4	POU6F2
	PDRG1	PPA2
	PDXDC1	PPAPDC3
	PDZD3	PPARGC1A
	PEF1	PPBP
	PELI1	PPIG
	PEPD	PPIL4
	PERP	PPIL5
	PET112L	PPIP5K2
	PEX1	PPM1A
	PEX11A	PPM1D
	PEX13	PPM1K
	PEX26	PPP1CB
	PEX5	PPP1R14C
	PFKFB2	PPP1R16B
	PFKFB3	PPP1R1A
	PFN2	PPP1R21
	PGAM1	PPP1R3C
	PGD	PPP1R42
	PGK1	PPP2CB
	PGPEP1	PPP2R3A
	PGRMC1	PPP2R5A
	PGRMC2	PPP2R5C
	PGS1	PQLC3
	PHF12	PRCP
	PHF19	PRDM1
	PHF2	PRDX3
	PHF20	PRELID2
	PHF20L1	PREPL
	PHF7	PRICKLE1
	PHKG1	PRKAA1
	PHLDB2	PRKACB
	PHOSPHO1	PRKAR2B
	PIAS3	PRKCD
	PID1	PRKCG
	PIGR	PRMT3
	PIGX	PRND
	PIGY	PROS1
	PIK3CG	PRPF38A
	PIK3IP1	PRPF38B
	PIPOX	PRPF39
	PISD	PRPF4
	PITPNB	PRPF4B
	PKD2	PRPSAP1
	PKIA	PRSS23
	PKLR	PRSS35
	PKN2	PRSS45
	PKP2	PRUNE2
	PL-5283	PSAT1
	PLA2G12A	PSEN1
	PLA2R1	PSMA4
	PLCXD3	PSMA7
	PLEKHB1	PSMC3IP
	PLEKHF2	PSMC6
	PLG	PSMD12
	PLIN	PSPH
	PLIN5	PSTPIP2
	PLOD2	PTDSS1
	PLP1	PTGDR
	PLRG1	PTGER2
	PLSCR4	PTGES3
	PLXNC1	PTHLH
	PMPCA	PTMA
	PNCK	PTMA
	PNKD	PTP4A1
	PNMA2	PTPN11
	PNPLA1	PTPN12
	PODXL	PTPN5
	POFUT2	PTPRB
	POGK	PTPRM
	POGLUT1	PTPRR
	POLD4	PTPRZ1
	POLDIP2	PTX3
	POLE3	PUM1
	POLL	PUS10
	POLR1E	PUS7
	POLR2K	PUS7L
	POLR3GL	PXDC1
	POMP	QKI
	PON3	QRSL1
	PPAP2C	QTRTD1
	PPAPDC3	R3HDM4
	PPARG	RAB11FIP5
	PPARGC1A	RAB12
	PPFIA1	RAB18
	PPHLN1	RAB19
	PPIE	RAB1A
	PPIH	RAB22A
	PPIL1	RAB26
	PPIL4	RAB2A
	PPIL5	RAB2B
	PPIP5K1	RAB31
	PPIP5K2	RAB33A
	PPM1B	RAB33B
	PPM1K	RAB3C
	PPP1CB	RAB3GAP2
	PPP1R13L	RAB40B
	PPP1R14C	RAB4A
	PPP1R14D	RAB5A
	PPP1R16B	RAB6A
	PPP1R37	RAB6B
	PPP1R3E	RAB7B
	PPP1R8	RAB7L1
	PPP2R2A	RAB8B
	PPP2R2B	RABEP1
	PPP2R3A	RABGAP1L
	PPP2R5B	RABL3
	PPP2R5D	RAC2
	PPP2R5E	RAD1
	PPP6C	RAD21
	PRDM1	RAD51B
	PRDM8	RAE1
	PRDX3	RAG2
	PRDX6	RALB
	PREB	RALGAPB
	PRICKLE1	RAP1B
	PRKAA1	RAP2A
	PRKACB	RAP2B
	PRKAG3	RAP2C
	PRKCB	RASA1
	PRKCD	RASA3
	PRMT3	RASEF
	PRND	RASGEF1B
	PRNP	RASGEF1C
	PROSAPIP1	RASGRP1
	PRPF18	RASIP1
	PRPF38A	RASSF1
	PRPF39	RB1
	PRPF4B	RBM17
	PRPS1	RBM20
	PRPSAP2	RBM28
	PRR11	RBM46
	PRR3	RBM7
	PRR5L	RBX1
	PRSS35	RC3H2
	PRUNE	RCAN3
	PRUNE2	RCN1
	PSMA4	RCN2
	PSMB11	RCSD1
	PSMC3IP	RDH13
	PSMD11	RDX
	PSMD12	RECQL
	PSMD14	REG3G
	PSMD5	REPS1
	PSME4	RERG
	PTAFR	REV1
	PTCD3	REV3L
	PTGDR	RFWD3
	PTGES3	RFX4
	PTGR1	RFX6
	PTK2	RFX7
	PTPLAD1	RG9MTD2
	PTPN1	RGS13
	PTPN11	RGS5
	PTPN14	RHOJ
	PTPN3	RHOT1
	PTPN5	RHOU
	PTPRG	RHPN2
	PTPRK	RIC3
	PTPRZ1	RICTOR
	PTRF	RIMS2
	PTS	RING1
	PTTG1IP	RIOK3
	PUM1	RIP5
	PUS10	RIT1
	PUS7	RMI2
	PXMP4	RMND1
	PYCR1	RMND5A
	PYROXD1	RNASE6
	QDPR	RNASET2
	RAB10	RNF10
	RAB11A	RNF128
	RAB12	RNF14
	RAB13	RNF141
	RAB18	RNF144B
	RAB1B	RNF145
	RAB22A	RNF146B
	RAB2A	RNF149
	RAB2B	RNF168
	RAB33B	RNF185
	RAB35	RNF19A
	RAB3C	RNF19B
	RAB3GAP2	RNF20
	RAB40C	RNF219
	RAB4B	RNF34
	RAB5A	RNF44
	RAB6A	RNFT1
	RAB7L1	ROBO4
	RAB8B	RORB
	RABEP1	RP2
	RABGAP1L	RPA1
	RAD17	RPA3
	RAD21	RPAP3
	RAD51AP1	RPL15
	RAD51AP1	RPL21
	RAD51B	RPRD1A
	RAE1	RPRD1B
	RALGAPB	RPS26
	RANBP1	RPS27L
	RANBP10	RPS27L
	RANGAP1	RPS6KA6
	RAP2A	RPSA
	RAP2B	RRM2
	RAP2C	RRS1
	RAPGEF2	RSPRY1
	RASA3	RSRC2
	RASAL3	RSU1
	RASEF	RUNDC3B
	RASGEF1B	RUNX1T1
	RASGRP3	RWDD2B
	RAVER2	S100A11
	RB1	S1PR3
	RB1CC1	SACM1L
	RBBP5	SAMSN1
	RBM17	SAP18
	RBM18	SAR1B
	RBM23	SATB1
	RBM46	SBDS
	RBM5	SC4MOL
	RBM7	SC5DL
	RBM8A	SCAF11
	RBMX	SCARB2
	RBP4	SCCPDH
	RCAN1	SCEL
	RCAN3	SCFD2
	RCBTB1	SCNN1B
	RCBTB2	SCO1
	RDX	SCP2
	REEP1	SDAD1
	REEP3	SDPR
	REEP5	SEC23A
	RERG	SEC24B
	RERGL	SEC61G
	RETN	SEH1L
	RFC5	SELK
	RFT1	SELT
	RFX7	SEMA4D
	RFXAP	SEMA6D
	RGS16	SENP6
	RGS18	SENP7
	RGS3	SEPT1
	RGS5	SEPT7
	RGS7BP	SERBP1
	RGS8	SERP1
	RHEB	SERPINB10
	RHOB	SERPINB2
	RHOH	SERPINB5
	RHPN2	SERPINB9
	RIC8A	SESN1
	RICTOR	SETD6
	RILPL1	SETD9
	RIMS2	SETMAR
	RIOK3	SETMAR
	RIPK4	SEZ6
	RIT1	SF1
	RLIM	SF3B1
	RNASE4	SFRP4
	RNASET2	SFRS4
	RND1	SFRS5
	RND3	SGCB
	RNF11	SGCE
	RNF114	SGK1
	RNF128	SGK3
	RNF168	SGMS2
	RNF170	SGPP1
	RNF18	SH3BGRL
	RNF185	SH3BP5L
	RNF19A	SH3GL2
	RNF214	SHC1
	RNF44	SHISA2
	RNF6	SHMT1
	RNMT	SHMT2
	RPA3	SHOC2
	RPE65	SIAH1
	RPGRIP1L	SIK2
	RPL12	SIKE1
	RPL12	SIRPA
	RPL15	SIRT1
	RPL4	SIX3
	RPRD1B	SIX6
	RPS26	SKAP2
	RPS6KA1	SLAIN2
	RPS6KC1	SLAMF6
	RPUSD3	SLAMF7
	RQCD1	SLC10A4
	RRAGA	SLC10A7
	RRAGC	SLC11A2
	RRN3	SLC12A5
	RRP15	SLC14A1
	RSAD2	SLC15A4
	RSL1D1	SLC16A1
	RSL24D1	SLC16A7
	RSPRY1	SLC17A1
	RSRC2	SLC17A7
	RSU1	SLC1A1
	RTF1	SLC20A2
	RTN4	SLC25A13
	RUNDC3B	SLC25A16
	RUNX1T1	SLC25A20
	RWDD3	SLC25A24
	RYR3	SLC25A30
	S100A14	SLC25A39
	SACM1L	SLC25A40
	SAPS3	SLC25A44
	SAR1B	SLC25A48
	SARS	SLC25A5
	SART1	SLC26A3
	SASS6	SLC27A2
	SCARB1	SLC2A11
	SCARB2	SLC30A4
	SCFD2	SLC30A5
	SCN4B	SLC30A6
	SCN9A	SLC30A7
	SCO1	SLC31A1
	SCOC	SLC33A1
	SCRN1	SLC35A1
	SCYE1	SLC35A3
	SDCBP	SLC35A5
	SEC1	SLC35F5
	SEC13	SLC38A9
	SEC14L2	SLC39A14
	SEC23A	SLC39A9
	SEC24A	SLC43A2
	SEH1L	SLC46A3
	SELPLG	SLC4A7
	SELT	SLC5A12
	SEMA4F	SLC7A6
	SEMA4G	SLC9A3R2
	SEMA6D	SLC9A6
	SENP2	SLC9A9
	SENP3	SLCO1A2
	SENP6	SLCO2B1
	SENP7	SLMAP
	SEPT2	SLMO2
	SEPT7	SLTM
	SERPINA5	SMAD5
	SERPINB2	SMAP
	SERPINB2	SMARCA1
	SERTAD4	SMARCA2
	SETMAR	SMC3
	SETX	SMG7
	SF3A1	SMG8
	SF3B1	SMYD1
	SFRP1	SNAI2
	SFRP2	SNAP23
	SFT2D1	SNAP25
	SFT2D2	SNAPC5
	SFTPA1	SNCA
	SFXN1	SNCAIP
	SFXN4	SNF8
	SGCB	SNRNP27
	SGK196	SNW1
	SGLT1	SNX10
	SGOL1	SNX16
	SGPP1	SNX18
	SH3BGR	SNX24
	SH3BGRL	SNX3
	SH3BP4	SNX4
	SH3GL2	SNX5
	SH3RF3	SNX7
	SHCBP1	SOAT1
	SHD	SOCS5
	SHISA2	SOD1
	SHOC2	SOGA2
	SHQ1	SORBS2
	SIAH1	SORBS2
	SIDT2	SORL1
	SIK2	SOSTDC1
	SIK3	SP1
	SIKE1	SP140L
	SIPA1	SPADH2
	SIRT1	SPARC
	SIRT7	SPAST
	SKA3	SPATA18
	SKAP2	SPATA2
	SLC14A1	SPATA5L1
	SLC17A1	SPICE1
	SLC17A6	SPIN1
	SLC19A1	SPNS1
	SLC19A3	SPOCK2
	SLC1A1	SPON1
	SLC1A4	SPRED1
	SLC20A1	SPRY2
	SLC22A5	SPRY4
	SLC24A6	SPRYD4
	SLC25A12	SPTBN1
	SLC25A13	SPTSSA
	SLC25A15	SQRDL
	SLC25A24	SRD5A1
	SLC25A26	SRFBP1
	SLC25A31	SRGN
	SLC25A32	SRP9
	SLC25A34	SRPK1
	SLC25A35	SRSF1
	SLC25A44	SRSF3
	SLC26A3	SRSF6
	SLC27A6	SS18
	SLC28A2	SS18L1
	SLC29A1	SSBP3
	SLC2A2	SSR1
	SLC2A3	ST13
	SLC30A3	ST3GAL3
	SLC30A6	ST3GAL6
	SLC31A1	STAG2
	SLC31A2	STAM
	SLC35A3	STAP1
	SLC35A5	STAR
	SLC35B1	STAT1
	SLC35E3	STEAP2
	SLC35F5	STELLA
	SLC37A2	STK17A
	SLC37A3	STK33
	SLC38A10	STK38L
	SLC38A2	STMN2
	SLC38A7	STRAP
	SLC39A14	STRBP
	SLC39A6	STRN3
	SLC39A8	STX12
	SLC3A1	STX5
	SLC40A1	STXBP3
	SLC43A3	STXBP5L
	SLC48A1	STYK1
	SLC4A7	SUB1
	SLC5A11	SUCLG2
	SLC6A1	SULT1E1
	SLC6A15	SULT4A1
	SLC7A10	SUMO1
	SLC7A6	SUMO2
	SLC7A8	SUMO3
	SLC9A6	SUPT16H
	SLCO1A2	SUPT7L
	SLCO1B3	SUPV3L1
	SMAD4	SUSD4
	SMAD5	SUV39H2
	SMAP	SV2A
	SMARCAD1	SV2B
	SMPX	SVIL
	SNAP23	SWT1
	SNAP25	SYCP2L
	SNAPC1	SYNE1
	SNRPB2	SYNPR
	SNRPC	SYNRG
	SNX10	SYPL1
	SNX20	SYT1
	SNX24	SYT11
	SNX27	SYT13
	SNX3	SYT4
	SNX4	SYTL2
	SOBP	SYTL4
	SOCS2	TACR2
	SOCS4	TAF8
	SOCS5	TAF9
	SORL1	TAGAP
	SOX6	TANK
	SP1	TARS
	SPA17	TAT
	SPAG11B	TBC1D1
	SPAG9	TBC1D14
	SPATA18	TBC1D15
	SPATA2	TBCB
	SPATA6L	TBCC
	SPATS2	TBX18
	SPATS2L	TC2N
	SPG11	TCEAL1
	SPG21	TCF12
	SPIC	TCFL5
	SPIN1	TCHP
	SPIN2B	TCP11L2
	SPN	TCTA
	SPOCK1	TDGF1
	SPOCK2	TDO2
	SPSB4	TDRD6
	SPTA1	TECRL
	SPTSSA	TEK
	SRD5A1	TEKT5
	SRFBP1	TERF1
	SRP19	TES
	SRPK1	TEX12
	SRSF2	TEX30
	SRSF3	TF
	SRSF6	TFDP1
	SRXN1	TFG
	SSFA2	TFPI2
	ST3GAL1	TGFBR1
	ST3GAL6	TGFBR2
	ST5	TGIF1
	ST6GAL2	THAP10
[truncated: 405 more rows]

## Sheet: 105b
Supplementary Table 1: List of targe genes by reference and altered miRNA
miRNA 105b	Reference	Altered
	AASS	AADAT
	ABCB7	AARS
	ABCB8	AARSD1
	ABCC3	AASS
	ABCD3	ABAT
	ABHD2	ABCA3
	ABHD7	ABCB8
	ABI3BP	ABCD1
	ABR	ABCD3
	ABT1	ABCD4
	ACADM	ABCG4
	ACADSB	ABHD10
	ACBD3	ABHD12
	ACER3	ABHD5
	ACIN1	ABHD6
	ACLY	ABHD7
	ACN9	ABP1
	ACOT11	ABT1
	ACSM2A	ACAT2
	ACSS2	ACBD7
	ACSS3	ACE2
	ACTG1	ACLY
	ACTR1A	ACOT11
	ACTR2	ACOX2
	ACTR8	ACPP
	ACVR2A	ACSBG1
	ADAM19	ACSL1
	ADAMTS6	ACSL6
	ADAT1	ACTG1
	ADCY6	ACTN1
	ADCY7	ACTR8
	ADCYAP1	ACVR1
	ADCYAP1R1	ADAM19
	ADD2	ADAM8
	ADD3	ADAMTS2
	ADH6	ADAMTSL3
	ADORA3	ADAT1
	ADRM1	ADCY3
	ADSS	ADCY6
	AEBP2	ADCY7
	AFF1	ADIPOQ
	AFF4	ADK
	AGGF1	ADORA2B
	AGMO	ADPRHL2
	AGPAT5	ADRM1
	AHCYL2	AFF1
	AK4	AFM
	AK5	AFMID
	AKAP10	AGER
	AKAP2	AGL
	AKAP8	AGPAT5
	AKIRIN1	AGPAT6
	AKIRIN2	AHCY
	AKT1S1	AHCYL1
	ALAS2	AHCYL2
	ALDH18A1	AIG1
	ALDH3A2	AJAP1
	ALDH7A1	AJUBA
	ALDH8A1	AK2
	ALG10	AK3
	ALG2	AK4
	ALKBH2	AK7
	ALOX12	AKAP10
	ALOX5AP	AKAP11
	ALS2CR13	AKAP2
	AMIGO1	AKAP7
	ANAPC5	AKAP8
	ANGPTL4	AKIRIN1
	ANGPTL5	AKT1S1
	ANKH	ALDH18A1
	ANKIB1	ALDH1L1
	ANKRD1	ALDH8A1
	ANKRD13C	ALDOA
	ANKRD17	ALDOC
	ANKRD27	ALG12
	ANKRD39	ALG2
	ANKRD49	ALG6
	ANKS3	ALG8
	ANLN	ALMS1
	ANO10	ALOX12
	ANUBL1	ALS2CR13
	ANXA4	AMDHD1
	AOC3	AMDHD2
	AP1G1	AMFR
	AP1S3	AMMECR1L
	AP3B1	AMN1
	AP3M1	AMPD2
	AP5B1	AMPH
	APBB2	AMT
	APC	ANAPC13
	APOBEC3A	ANGEL2
	APOL3	ANGPTL1
	APPL2	ANK3
	APRT	ANKIB1
	AQP1	ANKMY2
	AQP4	ANKRD1
	ARFGAP2	ANKRD17
	ARFGEF1	ANKRD26
	ARFIP1	ANKRD40
	ARFRP1	ANKRD46
	ARG2	ANKRD65
	ARHGAP18	ANKS1A
	ARHGAP25	ANKS4B
	ARHGAP36	ANO4
	ARHGDIB	ANTXR2
	ARHGEF2	ANUBL1
	ARHGEF3	ANXA4
	ARL1	ANXA7
	ARL10	AOAH
	ARL2	AOC3
	ARL4D	AP1S3
	ARL5B	AP3M1
	ARL6	AP3S2
	ARL6IP5	AP5M1
	ARL6IP6	APBA2
	ARMC1	APBB2
	ARMC3	APC
	ARMC8	APEX2
	ARMCX2	APH1A
	ARMCX3	API5
	ARMCX6	APITD1
	ARPP19	APLNR
	ARRDC1	APLP1
	ARRDC4	APMAP
	ARSB	APOBEC2
	ART1	APOL3
	ASAH1	APON
	ASAP1	APOO
	ASB15	AQP3
	ASB3	AQP4
	ASCC1	ARAF
	ASPHD2	ARCN1
	ASPN	AREGB
	ATAD1	ARF1
	ATAT1	ARHGAP17
	ATF1	ARHGAP18
	ATF3	ARHGAP4
	ATG13	ARHGDIA
	ATG2B	ARHGDIG
	ATG4C	ARHGEF3
	ATL1	ARL6
	ATOH1	ARL6IP6
	ATOX1	ARL8B
	ATP1A2	ARMC1
	ATP1B4	ARMCX3
	ATP2A2	ARMCX6
	ATP6AP2	ARPC4
	ATP6V0A1	ARPP19
	ATP6V0A2	ARPP21
	ATP6V0E1	ARRDC2
	ATP6V1A	ARSB
	ATP6V1B1	ARSE
	ATP6V1C1	ART1
	ATP6V1D	ART5
	ATP6V1G1	ARV1
	ATPBD4	ASB2
	ATR	ASB3
	ATRAID	ASB8
	ATXN1	ASCC1
	ATXN7L3	ASH1L
	AVEN	ASPH
	AZI2	ASPHD2
	AZIN1	ATAD5
	B2M	ATCAY
	B3GNT2	ATF3
	B4GALT1	ATF6
	B4GALT4	ATG13
	BAG1	ATL1
	BAG2	ATP1A2
	BAG4	ATP2B3
	BAG5	ATP4A
	BANF1	ATP6V0A1
	BAZ2A	ATP6V0D1
	BCAN	ATP6V0E2
	BCAR3	ATP6V1A
	BCAT1	ATP6V1D
	BCAT2	ATP6V1E1
	BCL10	ATP8B2
	BCL2L2	ATXN7L3
	BCOR	ATXN7L3B
	BEND3	AURKA
	BET1	AURKB
	BFAR	AVEN
	BHLHE40	AVPI1
	BLCAP	AZIN1
	BMP2	B3GALT2
	BMP2K	B3GALTL
	BMPER	B3GAT3
	BMPR-IA	B3GNT5
	BMPRIB	B4GALT1
	BNIP2	B4GALT4
	BOLA-DQB	B4GALT7
	BOLA-DRB3	BAG1
	BOLL	BAG2
	BORIS	BAG3
	BPNT1	BAIAP2L2
	BRK1	BAP18
	BRWD1	BARD1
	BT.27399	BAZ1A
	BT.43571	BAZ2A
	BT.75698	BBS4
	bta-mir-1306	BBX
	BTBD19	BCAR4
	BTBD8	BCHE
	BTC	BCL10
	BTF3L4	BCL11A
	BTG1	BCL2L11
	BTK	BCL2L13
	BTRC	BCL2L14
	BUB1B	BCL2L2
	BZW2	BEST1
	C10H14ORF1	BHLHE41
	C10H14orf149	BIKBA
	C10H14orf53	BIRC5
	C10H15ORF24	BLCAP
	C10H15orf29	BLOC1S2
	C10H5orf13	BMPRIB
	C11H2orf49	BOD1
	C11H2ORF7	BOD1L
	C11H2orf84	BOK
	C11orf52	BOLA1
	C12orf40	BOLL
	C13H20ORF108	BORIS
	C13H20orf111	BPIFA1
	C13H20ORF12	BRAF
	C13H20orf27	BRE
	C13H20orf43	BSDC1
	C14H8orf22	BT.104881
	C14H8orf33	BT.105716
	C14H8orf46	BT.43717
	C14H8orf47	bta-mir-2882
	C15H11orf70	BTBD19
	C16H1orf86	BTC
	C18H16orf57	BUB1
	C18H19orf12	BZW1
	C19H17orf108	C10H14orf102
	C19H17orf56	C10H14orf149
	C19H17orf62	C10H14ORF166
	C1H3orf58	C10H14orf176
	C1orf216	C10H14orf37
	C1orf222	C10H15ORF24
	C1orf63	C10H5orf13
	C1QTNF3	C10ORF107
	C1R	C10orf137
	C20H5ORF22	C10orf32
	C20H5orf28	C11H2orf49
	C21H14orf180	C11H2orf68
	C21H15orf17	C11H9ORF78
	C21H15ORF26	C13H20ORF108
	C21H15orf27	C13H20orf196
	C22H3orf23	C14H8orf22
	C22H3orf24	C14H8orf46
	C23H6ORF105	C14orf45
	C23H6orf130	C15orf52
	C23H6ORF62	C16H1orf70
	C24H18ORF10	C16orf52
	C24H18orf25	C17H22orf25
	C24H18orf32	C18H16orf57
	C25H16orf5	C18H19orf12
	C25H16orf59	C19H17orf108
	C25H16orf93	C19H17ORF39
	C26H10ORF2	C19H17orf62
	C26H10ORF6	C19H17orf78
	C27H8orf4	C19orf59
	C27H8orf40	C1H21ORF2
	C28H10orf53	C1orf216
	C29H11orf54	C1QL3
	C3AR1	C1QTNF3
	C3H1ORF149	C1QTNF6
	C3H1orf43	C1R
	C4H7ORF11	C20H5ORF22
	C4H7orf41	C20H5orf28
	C4H7orf53	C20ORF13
	C4orf21	C20ORF18
	C5H12ORF11	C20ORF29
	C5H12orf23	C20ORF4
	C5H12orf39	C21H14orf180
	C5H12orf45	C21H15orf17
	C5H12orf59	C21H15orf38
	C5H12orf68	C22H3ORF18
	C5H22orf28	C22H3orf23
	C5orf42	C22H3orf24
	C6H4orf32	C22H3orf37
	C6orf89	C23H6orf130
	C7H19orf21	C23H6orf228
	C7H5orf24	C24H18ORF10
	C8B	C25H16orf5
	C8H9ORF156	C25H16orf54
	C8H9orf43	C25H16orf82
	C8H9orf64	C26H10ORF2
	C9	C26H10ORF6
	C9H6ORF203	C26H10orf82
	C9H6orf211	C27H8orf40
	C9H6ORF35	C27H8orf48
	CA1	C29H11orf54
	CA13	C29H11orf86
	CA8	C2CD2L
	CAB39	C3AR1
	CABLES1	C3H1orf110
	CACHD1	C3H1ORF149
	CACUL1	C3H1orf50
	CALB1	C3H1orf85
	CALCR	C4H7ORF11
	CALHM2	C4H7orf41
	CALR3	C4H7orf53
	CAMK2N2	C5H12orf35
	CAMLG	C5H12orf39
	CAMSAP1	C5H12orf45
	CAMTA1	C5H12ORF53
	CANX	C5H12orf68
	CAPN3	C6ORF25
	CAPN5	C6orf89
	CAPN8	C7H19orf24
	CAPNS1	C7H5ORF15
	CARNS1	C7H5orf54
	CASC4	C8H9orf72
	CASP2	C8orf73
	CASP3	C9H6orf165
	CASP6	C9H6ORF203
	CASP7	C9H6ORF35
	CASP8	CA5B
	CAST	CABYR
	CAV1	CACHD1
	CAV3	CACNB2
	CBLL1	CAD
	CBX6	CALB1
	CCBL1	CALCOCO2
	CCBP2	CALCRL
	CCDC109B	CALM
	CCDC112	CALM
	CCDC117	CALML5
	CCDC120	CALU
	CCDC126	CAMK2A
	CCDC127	CANX
	CCDC23	CAPN5
	CCDC3	CAPRIN1
	CCDC43	CAPSL
	CCDC66	CAPZA1
	CCDC76	CAPZB
	CCDC77	CARNS1
	CCDC86	CASC3
	CCDC88C	CASP3
	CCDC90B	CASP8
	CCDC93	CASP9
	CCDC97	CASQ2
	CCK	CAST
	CCL22	CBLC
	CCL24	CBLN2
	CCNB1IP1	CBX6
	CCND3	CCBL2
	CCNI	CCDC112
	CCR1	CCDC115
	CCR4	CCDC117
	CCT4	CCDC12
	CD14	CCDC120
	CD1A	CCDC126
	CD1E	CCDC127
	CD21	CCDC137
	CD247	CCDC138
	CD300LG	CCDC147
	CD302	CCDC152
	CD36	CCDC160
	CD37	CCDC167
	CD38	CCDC22
	CD3E	CCDC3
	CD3EAP	CCDC32
	CD46	CCDC49
	CD47	CCDC53
	CD53	CCDC59
	CD55	CCDC62
	CD69	CCDC77
	CD86	CCDC80
	CDAN1	CCDC82
	CDC40	CCDC85C
	CDC42BPA	CCDC86
	CDC42SE2	CCDC88C
	CDC7L1	CCDC91
	CDCA7L	CCDC93
	CDH17	CCDC97
	CDH2	CCKAR
	CDK2AP1	CCKBR
	CDKL1	CCL11
	CDKN1A	CCNB1
	CDKN1B	CCNC
	CDKN2AIP	CCNDBP1
	CDKN2B	CCNE2
	CDKN2C	CCNG2
	CDKN3	CCNL1
	CDNF	CCNT2
	CDON	CCR9
	CDV3	CCSMST1
	CENPA	CCT3
	CENPH	CCZ1
	CENPI	CD1A
	CENPN	CD21
	CENPQ	CD27
	CEP112	CD300LG
	CEP120	CD302
	CEP19	CD320
	CEP192	CD38
	CEP290	CD3D
	CERS2	CD44
	CETN2	CD47
	CETN4	CD48
	CFI	CD55
	CFTR	CD58
	CGA	CD69
	CGI-119	CD86
	CGRRF1	CD8B
	CHAC1	CD99L2
	CHAD	CDC25B
	CHD1	CDC27
	CHD3	CDC2L1
	CHEK1	CDC42BPG
	CHERP	CDC42EP3
	CHIC2	CDC42EP4
	CHMP3	CDC42SE1
	CHORDC1	CDC42SE2
	CHP	CDC6
	CHRNA1	CDC73
	CHRNB1	CDC7L1
	CHST2	CDCA7
	CHSY	CDCA7L
	CHUK	CDH10
	CHURC1	CDH16
	CIRBP	CDH17
	CISD1	CDH2
	CISD2	CDHR1
	CITED2	CDK9
	CKAP2L	CDKAL1
	CLCA3	CDKL1
	CLCC1	CDKL2
	CLCN4	CDKN1A
	CLDN1	CDKN2B
	CLDN12	CDKN3
	CLDN16	CDNF
	CLEC1A	CDON
	CLHC1	CDPF1
	CLIC2	CDS2
	CLIP1	CDV3
	CLP1	CEND1
	CLUL1	CENPA
	CMBL	CENPC1
	CMC2	CENPI
	CMC2	CENPN
	CMPK1	CENPQ
	CMTM4	CENPW
	CMTM5	CEP112
	CNGA1	CEP120
	CNGA3	CEP85L
	CNKSR2	CEPT1
	CNNM2	CES4A
	CNO	CETN3
	CNOT2	CETN4
	CNOT6	CFTR
	CNOT6L	CGGBP1
	CNOT7	CGN
	CNOT8	CHAF1B
	CNTLN	CHD1
	COBL	CHI3L1
	COG6	CHIC2
	COG7	CHMP1A
	COIL	CHMP2B
	COL13A1	CHMP3
	COL15A1	CHMP4B
	COL18A1	CHMP5
	COL1A2	CHODL
	COL8A1	CHORDC1
	COL9A3	CHRM4
	COMMD3	CHRNA1
	COPA	CHST14
	COPS4	CHST2
	COPS8	CHSY
	COQ10B	CHTF8
	COQ5	CIAPIN1
	CORO2A	CIDEC
	CORO7	CILP2
	COX10	CLCA4
	COX15	CLCN4
	COX16	CLDN12
	COX19	CLDN16
	CPEB3	CLDN2
	CPEB4	CLDN4
	CPLX3	CLEC1A
	CPM	CLEC2L
	CPNE8	CLEC4A
	CPOX	CLEC7A
	CPSF2	CLHC1
	CPSF6	CLIC2
	CREB1	CLIC3
	CREB3L1	CLPX
	CREB3L2	CLSTN3
	CREBL2	CLUAP1
	CRHBP	CMBL
	CRIPT	CMPK1
	CRK	CMPK2
	CRP	CMTM4
	CRYL1	CNDP1
	CRYZ	CNIH
	CSE1L	CNIH3
	CSGALNACT1	CNKSR2
	CSMD3	CNKSR3
	CSNK1A1	CNOT6
	CSNK1G3	CNOT7
	CSPG5	CNR2
	CSRNP3	CNTN4
	CSTF1	CNTNAP1
	CT47B1	COBL
	CTCF	COG6
	CTGF	COG7
	CTNS	COL15A1
	CTTN	COL16A1
	CTU1	COL23A1
	CTXN3	COL6A1
	CUBN	COL6A3
	CUGBP1	COL6A6
	CUL2	COL8A1
	CXCL12	COLEC12
	CXCL13	COLQ
	CXCL14	COMMD10
	CXCL6	COMMD4
	CXCR2	COMMD8
	CXHXorf56	COPA
	CXORF45	COPS3
	CYB5A	COPS4
	CYB5B	COQ4
	CYBB	CORO2A
	CYP19A1	COX16
	CYP2C18	COX7C
	CYP2C87	COX8B
	CYP2U1	CPA3
	CYP39A1	CPE
	CYP4V2	CPEB2
	CYP51A1	CPEB4
	CYTH2	CPNE3
	D2HGDH	CPNE9
	DAD1	CPOX
	DAPK3	CPPED1
	DAPP1	CPT1A
	DBC1	CRADD
	DBNDD2	CRBN
	DBNL	CREBBP
	DCAF12	CREBL2
	DCAF17	CREBRF
	DCK	CREBZF
	DCLK1	CREG1
	DCLRE1A	CRIP3
	DCN	CRISPLD2
	DCP1A	CRK
	DCPS	CRLF3
	DCTD	CRMP1
	DCTN1	CRYL1
	DCTN2	CRYZ
	DDX21	CSDC2
	DDX27	CSF3
	DDX3X	CSGALNACT2
	DDX3Y	CSNK1B
	DDX52	CSNK1G1
	DDX6	CSPG5
	DECR2	CSPP1
	DEK	CSRNP1
	DENND4A	CSTB
	DFNA5	CSTB
	DHFR	CSTF1
	DHRS9	CSTF2
	DHX36	CT47B1
	DHX40	CTGF
	DHX57	CTH
	DIAPH2	CTNNA1
	DIRAS2	CTNND1
	DIRC2	CTNND2
	DKK2	CTSB
	DKK3	CTSH
	DLG3	CTU1
	DMRTC2	CTU2
	DNAH10	CTXN3
	DNAJB11	CUEDC1
	DNAJB2	CUX2
	DNAJB6	CWC15
	DNAJB7	CX3CR1
	DNAJC11	CXCL12
	DNAJC14	CXCL2
	DNAJC16	CXCL6
	DNAJC18	CXCR2
	DNAJC22	CXCR4
	DNAJC24	CXCR6
	DNAJC27	CXHXorf36
	DNAJC30	CXHXorf69
	DNAJC5B	CYB561D2
	DNM1L	CYCS
	DNMBP	CYFIP2
	DNTT	CYM
	DOCK7	CYP19A1
	DOCK8	CYP2C19
	DOCK9	CYP2U1
	DOLPP1	CYP39A1
	DONSON	CYP4A22
	DOPEY1	CYP4B1
	DPAGT1	CYP4V2
	DPH5	CYTIP
	DPP3	D2HGDH
	DPYD	DAAM1
	DR1	DAB2
	DRAM2	DAPK3
	DSC1	DAPP1
	DSG2	DAZAP2
	DSG3	DBNL
	DSN1	DBT
	DSTN	DCAF12
	DSTYK	DCK
	DTNA	DCLK1
	DTWD1	DCP1A
	DTX1	DCPS
	DUSP10	DCSTAMP
	DUSP12	DCTD
	DUSP19	DCTN2
	DUSP3	DCXR
	DYNC1LI1	DDAH1
	DYNLL1	DDHD2
	DYSF	DDI1
	E2F4	DDIT4L
	E2F6	DDN
	EAPP	DDO
	ECHDC1	DDR1
	EDEM2	DDX10
	EFCAB7	DDX3Y
	EFHD1	DDX6
	EFHD2	DECR2
	EFNA2	DEDD
	EGLN3	DEM1
	EI24	DENND2C
	EIF1	DENND2D
	EIF1	DENND5A
	EIF2AK3	DERL2
	EIF4A2	DFFA
	EIF4A3	DFFB
	EIF4E	DHX57
	EIF4G2	DIAPH2
	EIF5	DIMT1
	EIF5A	DIP2A
	ELAC1	DIRAS2
	ELAVL1	DIRAS3
	ELAVL4	DIXDC1
	ELF4	DKK2
	ELMO2	DKK3
	ELMOD2	DLD
	ELN	DLG3
	ELOVL4	DLL4
	ELOVL5	DLX3
	ELP3	DLX4
	EMC3	DLX5
	EME1	DMBT1
	EMX2	DMP1
	ENC1	DMRTC2
	ENDOD1	DMWD
	ENDOV	DNAH12
	ENO4	DNAJA2
	ENOPH1	DNAJB2
	ENSA	DNAJC11
	ENSBTAG00000000963	DNAJC16
	ENSBTAG00000001627	DNAJC18
	ENSBTAG00000002786	DNAJC21
	ENSBTAG00000002859	DNASE2
	ENSBTAG00000004339	DNM1L
	ENSBTAG00000004526	DNTTIP1
	ENSBTAG00000004586	DOCK5
	ENSBTAG00000007731	DOCK8
	ENSBTAG00000008762	DOK1
	ENSBTAG00000009057	DOK4
	ENSBTAG00000011019	DOLPP1
	ENSBTAG00000011313	DONSON
	ENSBTAG00000012433	DPH2
	ENSBTAG00000013039	DPH3
	ENSBTAG00000013321	DPH5
	ENSBTAG00000013836	DPYD
	ENSBTAG00000014287	DPYS
	ENSBTAG00000014423	DPYSL2
	ENSBTAG00000016551	DPYSL5
	ENSBTAG00000016999	DR1
	ENSBTAG00000018481	DSC1
	ENSBTAG00000019887	DSE
	ENSBTAG00000020089	DSG1
	ENSBTAG00000023279	DSG2
	ENSBTAG00000023666	DSN1
	ENSBTAG00000023939	DSTN
	ENSBTAG00000025485	DSTYK
	ENSBTAG00000026637	DTD1
	ENSBTAG00000027775	DTNA
	ENSBTAG00000031355	DTWD1
	ENSBTAG00000032047	DTX2
	ENSBTAG00000032979	DUOXA1
	ENSBTAG00000034433	DUS1L
	ENSBTAG00000034657	DUS2L
	ENSBTAG00000035643	DUS4L
	ENSBTAG00000035868	DUSP10
	ENSBTAG00000036061	DUSP18
	ENSBTAG00000036099	DUSP3
	ENSBTAG00000036116	DUSP6
	ENSBTAG00000036298	DYNC1I1
	ENSBTAG00000037552	DYNC1LI1
	ENSBTAG00000037799	DYNLL2
	ENSBTAG00000038438	DYRK3
	ENSBTAG00000038635	DYSF
	ENSBTAG00000038878	EAF2
	ENSBTAG00000039046	EAPP
	ENSBTAG00000039540	EBAG9
	ENSBTAG00000039714	ECSCR
	ENSBTAG00000040169	EDEM2
	ENSBTAG00000040202	EDN1
	ENSBTAG00000040437	EDNRB
	ENSBTAG00000040602	EEF1A1
	ENSBTAG00000046075	EEF1E1
	ENSBTAG00000046229	EEF2
	ENSBTAG00000046730	EFHD2
	ENSBTAG00000046769	EFNA3
	ENSBTAG00000046823	EGR1
	ENSBTAG00000046901	EGR4
	ENSBTAG00000047511	EHBP1
	ENSBTAG00000047575	EHHADH
	ENSBTAG00000047638	EIF2A
	ENSBTAG00000047837	EIF2AK1
	ENSBTAG00000048157	EIF2AK4
	ENTPD5	EIF3H
	EOGT	EIF3L
	EP400	EIF4A2
	EPAS1	EIF4A3
	EPB41L4A	EIF4E
	EPCAM	EIF4EBP2
	EPM2A	EIF4EBP3
	ERAP2	EIF5
	ERBB3	ELAVL4
	ERCC6L2	ELF3
	ERGIC1	ELF5
	ERLEC1	ELMO1
	ERLIN2	ELMO2
	ERMN	ELMOD2
	ESAM	ELOVL5
	ESCO2	ELP3
	ESD	ENC1
	ESRP1	ENDOD1
	ESRRA	ENDOV
	ETF1	ENO1
	ETV1	ENPP4
	ETV5	ENSA
	EVI2A	ENSBTAG00000000336
	EWSR1	ENSBTAG00000001344
	EXOC3L4	ENSBTAG00000001575
	EXOC5	ENSBTAG00000002259
	EXOC6	ENSBTAG00000002612
	EXOSC7	ENSBTAG00000002786
	F13A1	ENSBTAG00000002859
	F2R	ENSBTAG00000006379
	FAHD2A	ENSBTAG00000008542
	FAM103A1	ENSBTAG00000009811
	FAM108C1	ENSBTAG00000010300
	FAM109B	ENSBTAG00000010958
	FAM118A	ENSBTAG00000019143
	FAM120B	ENSBTAG00000019309
	FAM124B	ENSBTAG00000021906
	FAM125A	ENSBTAG00000022489
	FAM134A	ENSBTAG00000022590
	FAM13A	ENSBTAG00000025920
	FAM151B	ENSBTAG00000032047
	FAM161A	ENSBTAG00000033445
	FAM161B	ENSBTAG00000034609
	FAM168B	ENSBTAG00000035129
	FAM188A	ENSBTAG00000036298
	FAM18B1	ENSBTAG00000037799
	FAM190A	ENSBTAG00000037824
	FAM193B	ENSBTAG00000037826
	FAM195A	ENSBTAG00000038033
	FAM3C	ENSBTAG00000038058
	FAM45A	ENSBTAG00000038619
	FAM53C	ENSBTAG00000038635
	FAM54A	ENSBTAG00000038652
	FAM58A	ENSBTAG00000038770
	FAM72A	ENSBTAG00000038893
	FAM73B	ENSBTAG00000038966
	FAM78A	ENSBTAG00000039046
	FAM84B	ENSBTAG00000039093
	FAM96A	ENSBTAG00000039644
	FAM98A	ENSBTAG00000039705
	FANCD2	ENSBTAG00000039714
	FAP	ENSBTAG00000039720
	FAR2	ENSBTAG00000039928
	FASLG	ENSBTAG00000040388
	FASTKD1	ENSBTAG00000040580
	FBF1	ENSBTAG00000045737
	FBLIM1	ENSBTAG00000046024
	FBXL14	ENSBTAG00000046220
	FBXL16	ENSBTAG00000046478
	FBXL21	ENSBTAG00000046766
	FBXO2	ENSBTAG00000047030
	FBXO33	ENSBTAG00000047828
	FBXO36	ENSBTAG00000047837
	FBXO4	ENTPD5
	FBXW2	EPAS1
	FCGR2	EPB41L4B
	FCHO2	EPB49
	FEM1C	EPHB1
	FEN1	EPHX2
	FES	EPM2A
	FGB	EPN1
	FGD3	EPS8
	FGF13	EPT1
	FGF2	ERAL1
	FGFBP1	ERBB3
	FGL2	ERCC3
	FHL1	ERG
	FILIP1	ERGIC1
	FITM2	ERLEC1
	FKBP14	ERLIN1
	FKBP5	ERLIN2
	FLCN	ERMP1
	FLJ20531	ERO1LB
	FLNB	ERP27
	FLRT3	ESCO2
	FMO2	ESD
	FMOD	ESRP1
	FMR1	ESRRA
	FNBP1L	ETF1
	FOLH1	ETV5
	FOP	EVI2A
	FOPNL	EXOC5
	FOXP1	EXOSC1
	FRMD4A	EXTL2
	FRMD4B	EZH1
	FRMD6	EZR
	FRZB	F2R
	FSCN1	F3
	FSTL1	F8
	FTSJ2	F9
	FUT1	FABP5
	FUT8	FABP7
	FXN	FAM105B
	FXR1	FAM107B
	FXYD6	FAM108A1
	FYB	FAM115A
	FZD1	FAM124B
	G6PC	FAM131A
	GAB1	FAM136A
	GAB3	FAM13C
	GABARAPL1	FAM154A
	GABARAPL2	FAM167A
	GABBR1	FAM168B
	GABRA1	FAM177A1
	GABRB3	FAM184B
	GABRD	FAM188A
	GABRP	FAM195B
	GAD1	FAM206A
	GALNT6	FAM214A
	GAP43	FAM26D
	GARNL1	FAM32A
	GARS	FAM3C
	GAS7	FAM46D
	GATA3	FAM50A
	GATM	FAM53C
	GBP4	FAM54A
	GCA	FAM54B
	GCFC	FAM60A
	GCN1L1	FAM63A
	GCNT1	FAM69C
	GDA	FAM71D
	GDAP1	FAM81A
	GDPD1	FAM82A2
	GEM	FAM98A
	GFOD2	FANCE
	GFRA3	FANCI
	GGH	FAR1
	GGT7	FAR2
	GHRHR	FARP1
	GIMAP1	FARSA
	GIMAP7	FAS
	GINS1	FASLG
	GIPC1	FBLN5
	GJA1	FBXL12
	GJB2	FBXL14
	GJC1	FBXL20
	GLCE	FBXL22
	GLDC	FBXO10
	GLO1	FBXO18
	GLT25D1	FBXO21
	GLT8D1	FBXO36
	GLT8D2	FBXO44
	GLTP	FBXO47
	GLUD1	FBXO7
	GLYR1	FBXW9
	GMCL1	FCGR3A
	GMFB	FCHO2
	GNAI1	FCHSD1
	GNAT2	FEM1C
	GNB5	FERMT2
	GNG4	FEZ1
	GNG7	FGB
	GNPTAB	FGD3
	GNS	FGF1
	GOLGA4	FGF2
	GOLT1B	FGF20
	GORASP2	FGFR1
	GOSR2	FGFR2
	GPAM	FGFR3
	GPATCH2	FHOD1
	GPBP1	FIG4
	GPC4	FIGF
	GPD2	FILIP1
	GPHN	FITM2
	GPM6B	FKBP14
	GPN1	FKBP4
	GPR17	FKTN
	GPR183	FLNB
	GPR52	FLVCR1
	GPR6	FMO2
	GPR77	FMO5
	GPR85	FMOD
	GPT2	FMR1
	GPX5	FNBP1L
	GPX7	FNDC5
	GRASP	FOLH1
	GRB10	FOPNL
	GRB14	FOS
	GRIA2	FOSL2
	GRIPAP1	FOXA3
	GRPEL2	FOXP1
	GRSF1	FP
	GSG2	FRMD4A
	GSKIP	FRMD4B
	GSTM4	FRMD6
	GTF2F2	FRMD8
	GTF2H3	FRZB
	GTF2IRD2	FSHB
	GTPBP10	FSTL5
	GUCY1A1	FTSJ1
	GUSB	FUT8
	GYPC	FXN
	H2AFV	FXYD6
	H2AFZ	FYN
	H3F3A	FZD7
	H3F3A	GAB3
	HACE1	GABBR1
	HADHB	GABPB2
	HAND1	GABRA3
	HAND2	GABRA4
	HAO2	GABRB3
	HAPLN1	GABRD
	HARBI1	GAK
	HAS2	GALM
	HAUS5	GALNT6
	HAVCR2	GALNT9
	HBEGF	GALNTL1
	HBP1	GALNTL4
	HBS1L	GANAB
	HCFC2	GARNL1
	HDAC1	GAS7
	HDDC3	GATA5
	HDHD1A	GATM
	HEATR1	GBAS
	HEATR7A	GCDH
	HECW2	GCFC
	HERPUD2	GCG
	HES5	GCNT2
	HESX1	GCNT3
	HEY2	GDA
	HIATL1	GDAP1
	HICE1	GDAP1L1
	HIF3A	GDI2
	HIPK3	GDPD2
	HIST1H1D	GEM
	HIST1H2BB	GFI1
	HIST3H2A	GGA1
	HLCS	GGA2
	HLTF	GGCX
	HMBOX1	GGNBP1
	HMGCR	GHDC
	HMGN1	GHRHR
	HMGN4	GIGYF2
	HMGXB4	GIMAP7
	HN1	GIMAP7
	HN1L	GIMAP7
	HNMT	GINS1
	HNRNPA1	GINS4
	HNRNPH1	GJA1
	HNRNPK	GJB1
	HNRNPL	GJB2
	HNRNPM	GJB6
	HNRNPR	GJC1
	HNRNPU	GLCE
	HNRPD	GLDC
	HNRPH2	GLO1
	HNRPLL	GLRX2
	HOP	GLT25D1
	HOXA3	GLTP
	HOXA4	GMFB
	HOXC8	GMNN
	HOXD10	GMPPB
	HP1BP3	GNAI1
	HPRT1	GNAI3
	HSD11B1L	GNAO1
	HSD17B13	GNAT1
	HSD17B7	GNB1
	HSDL1	GNB5
	HSPA1L	GNG3
	HSPA4	GNG4
	HSPD1	GNG7
	HSPH1	GNPDA1
	HTATIP2	GNS
	HTR2A	GOLGA1
	IARS2	GOLGA4
	IBA57	GOLGA7
	ICK	GOLGA7B
	IDH3A	GOLPH3
	IER3IP1	GOT1
	IFNAR1	GPAM
	IFNAR2	GPATCH2
	IFNT	GPC1
	IFRG15	GPD1L
	IGF2BP3	GPD2
	IGFBPL1	GPHN
	IGSF23	GPM6B
	IKZF1	GPN1
	IKZF5	GPR133
	IL27	GPR17
	IL2RA	GPR176
	IL3	GPR37
	IMPACT	GPR52
	INA	GPR6
	INPPL1	GPR62
	INSIG1	GPR65
	INVS	GPR68
	IP6K2	GPR77
	IPO5	GPR85
	IPO9	GPS1
	IQGAP1	GPX3
	IQWD1	GPX7
	IRAK4	GRAP
	IRAKM	GRAP2
	IRF1	GRIA2
	IRF8	GRINA
	IRX5	GRK4
	ISM1	GRK5
	IST1	GRM3
	ISY1	GRPEL2
	ITCH	GSDMC
	ITFG1	GSKIP
	ITGA5	GSTM1
	ITGAE	GSTT3
	ITGB1	GTF2H1
	ITGB1BP1	GTF3A
	ITGB8	GTF3C2
	ITK	GTPBP4
	ITLN2	GUCA1B
	ITPR1	GUCY1B1
	ITPRIP	GUCY2F
	IWS1	GULO
	IYD	GYS1
	JAM2	GYS2
	JAM3	GZMA
	JAZF1	H2AFV
	JCAD	H2B
	JMJD1C	H3F3C
	JUN	H4
	KARS	HADHA
	KCNA2	HAPLN1
	KCNE4	HAT1
	KCNIP2	HAUS3
	KCNJ2	HBP1
	KCNK2	HBXIP
	KCNMB4	HCLS1
	KCTD1	HEATR1
	KCTD18	HEPACAM
	KCTD20	HES5
	KCTD9	HEXIM1
	KDR	HEYL
	KIAA0226L	HIBCH
	KIAA0907	HIST1H1D
	KIAA1024L	HIST1H1E
	KIAA1143	HIST1H2BB
	KIAA1147	HIST2H2BE
	KIAA1430	HK1
	KIAA1468	HK2
	KIAA1549	HK3
	KIAA1737	HLCS
	KIF11	HMBOX1
	KIF17	HMG20A
	KIF18A	HMGCR
	KIF18B	HMGCS1
	KIF23	HMGN2
	KIF2A	HMGXB4
	KIF3B	HMOX1
	KIF3C	HN1L
	KIT	HNMT
	KLF11	HNRNPA1
	KLF6	HNRNPAB
	KLHDC2	HNRNPF
	KLHL13	HNRNPL
	KLHL18	HNRPLL
	KLHL2	HOMER3
	KLHL20	HOP
	KLHL29	HOXA4
	KLHL33	HOXA5
	KLHL5	HOXA9
	KLHL7	HOXB3
	KLHL8	HOXB4
	KLK7	HOXC4
	KLRA1	HP1BP3
	KNG1	HPS3
	KPNA1	HPS4
	KRAS	HS3ST1
	KRR1	HSD17B11
	KRT25	HSD17B12
	KRT26	HSD17B13
	KRT28	HSD17B3
	KRT4	HSD17B7
	KRT73	HSDL1
	KRT85	HSF2BP
	L2HGDH	HSP90AA1
	LAMP2	HSP90B1
	LAMTOR3	HSPA13
	LANCL1	HSPH1
	LAPTM5	HTR2A
	LARP1	HUWE1
	LASP1	HYLS1
	LASS3	ICK
	LASS5	IDH1
	LATS1	IDH3B
	LAX1	IER2
	LBH	IER3IP1
	LBX1	IER3IP1
	LCORL	IFNAR1
	LEAP2	IFNGR1
	LEMD2	IFRG15
	LEP	IGF2BP3
	LEPREL1	IGFBP2
	LEPROT	IGFBP6
	LETMD1	IGFBPL1
	LHFPL2	IHH
	LHX2	IKBKG
	LHX8	IKZF5
	LHX9	IL10RB
	LIMA1	IL11RA
	LIMCH1	IL12RB1
	LIN52	IL1A
	LIN7C	IL1B
	LIX1	IL1RAP
	LIX1L	IL1RN
	LMO3	IL20RB
	LMO4	IL21R
	LMO7	IL22RA1
	LONRF3	IL27RA
	LOX	IL4R
	LPAR3	IL8
	LPCAT3	ILDR2
	LPGAT1	IMPACT
	LPHN2	INA
	LRIF1	INADL
	LRIG2	ING2
	LRP12	ING4
	LRP2BP	INPP4A
	LRRC10	INPP5D
	LRRC16A	INPP5K
	LRRC2	INTS4
	LRRC20	INTS9
	LRRC59	IPMK
	LRRN4CL	IPO11
	LSM12	IPO5
	LSM6	IPO7
	LY75	IPP
	LYPD1	IQCE
	LYPLAL1	IQGAP1
	LYRM5	IQWD1
	LYSB	IRAK1
	LYSMD3	IRAK2
	LYZ1	IRAK4
	LYZL6	IRAKM
	M6PR	IRF1
	MAD2L1	IRF8
	MAFG	ISCA1
	MAGEB16	ISG20L2
	MAGEE2	ISGF3G
	MAGEF1	ISOC2
	MAGEH1	ISY1
	MAK16	ITCH
	MAL2	ITGA4
	MANBA	ITGA5
	MANF	ITGAD
	MAOB	ITGB4
	MAP1D	ITGB8
	MAP1LC3B	ITIH5
	MAP1LC3C	ITK
	MAP3K7	ITM2C
	MAP3K8	ITPRIP
	MAPK15	ITSN1
	MAPK8	IVD
	MARC1	IZUMO4
	MARCH7	JAK1
	MARCH8	JAKMIP1
	MARK1	JAM3
	MASP1	JARID2
	MASP2	JOSD1
	MAT1A	JPH1
	MATN2	JTB
	MATR3	KAL1
	MBL	KANK4
	MBLAC2	KBP
	MC2R	KBTBD12
	MCART1	KBTBD2
	MCC	KCNA2
	MCHR1	KCNA4
	MCL1	KCNC1
	MCM7	KCNE4
	MDFIC	KCNH3
	MDP-1	KCNJ10
	MED20	KCNJ11
	MED26	KCNRG
	MED4	KCTD10
	MED6	KCTD11
	MEF2A	KCTD18
	MEF2BNB	KCTD20
	MEF2D	KCTD6
	MEGF10	KCTD7
	MEIG1	KDELC1
	MEIS3	KDELR3
	MELK	KDM1B
	MEOX2	KDM3A
	MEST	KDM3B
	METTL15	KDM4A
	METTL16	KDM6B
	METTL21B	KHNYN
	MFAP3	KIAA0226L
	MFSD6L	KIAA0284
	MGC134114	KIAA0408
	MGC134232	KIAA0907
	MGC134282	KIAA0913
	MGC138057	KIAA1143
	MGC139254	KIAA1324L
	MGC139367	KIAA1430
	MGC139448	KIAA1468
	MGC140080	KIAA1598
	MGC140681	KIAA1737
	MGC142908	KIF21A
	MGC148293	KIF3B
	MGC151537	KIF3C
	MGC151567	KITLG
	MGC151671	KLF15
	MGC152585	KLF6
	MGC155143	KLHDC1
	MGC157163	KLHDC2
	MGC157332	KLHL20
	MGC3248	KLHL29
	MGRN1	KLHL31
	MGST1	KLHL33
	MGST3	KLHL7
	MIA3	KLHL8
	MID1	KLK10
	MIER1	KLK7
	MINK1	KLRA1
	MINPP1	KNG1
	MIPEP	KRT17
	MIS12	KRT222
	MKNK1	KRT33A
	MLH1	KRT4
	MLL5	KRT6A
	MLX	KRT73
	MMADHC	KRT74
	MMP13	KRT8
	MMP2	KRT85
	MMP20	KRT85
	MMP7	KRT86
	MMRN1	KRTAP24-1
	MMS22L	L2HGDH
	MNS1	LAMA1
	MOB3A	LAMP5
	MOB3B	LAMTOR2
	MOB3C	LAMTOR3
	MOBKL1B	LARS2
	MOBKL3	LASS5
	MOCS2	LAT
	MOSPD1	LAT
	MOSPD2	LAX1
	MPDU1	LCK
	MPO	LCORL
	MPP1	LCP2
	MPPED2	LDB3
	MPZL1	LDHA
	MPZL2	LEMD2
	MRFAP1	LEP
	MRO	LEPREL1
	MRP63	LEPROT
	MRPL11	LGALS3
	MRPL20	LHFPL2
	MRPL42	LHFPL4
	MRPL50	LIG4
	MRPL51	LIMK2
	MRPL53	LIN52
	MRPS10	LIPA
	MRPS21	LITAF
	MRRF	LIX1
	MRS2	LIX1L
	MRVI1	LLGL1
	MSANTD4	LMBR1
	MSL1	LMBRD1
	MSL3	LMNB2
	MSR1	LMO4
	MSRA	LNP1
	MST4	LNX2
	MSX1	LONRF1
	MT1E	LONRF3
	MTCH2	LOX
	MTDH	LOXL2
	MTHFS	LPAR3
	MTMR10	LPGAT1
	MTMR11	LPHN1
	MTMR3	LPL
	MTMR4	LPPR2
	MTMR6	LRFN5
	MTMR9	LRIF1
	MTSS1	LRP11
	MTTP	LRP12
	MTX2	LRP2BP
	MUC15	LRP8
	MUM1	LRRC10
	MX2	LRRC16B
	MXD1	LRRC20
	MXI1	LRRC23
	MYB	LRRC45
	MYBPC1	LRRC47
	MYC	LRRC57
	MYL9	LRRC6
	MYLIP	LRRC63
	MYNN	LRRC7
	MYO1B	LRRC71
	MYO1F	LRRFIP1
	MYOZ3	LSM1
	MYST2	LSM2
	N4BP2L1	LSM6
	N6AMT1	LSP1
	NAA15	LTBP3
	NAA30	LTBR
	NAA50	LUC7L3
	NAB1	LY6E
	NAE1	LY9
	NAIF1	LYG2
	NAP1L1	LYN
	NAP1L4	LYPD6B
	NAP1L5	LYPLA1
	NAPEPLD	LYPLAL1
	NAPG	LYRM2
	NARF	LYS
	NARS	LYSB
	NAT10	LYSMD3
	NBEAL1	LYZ1
	NCAM2	LYZ2
	NCAN	LZTS1
	NCAPG2	M6PR
	NCBP1	MACF1
	NCDN	MAD2L1
	NCEH1	MAF1
	NCF2	MAGEA11
	NCF4	MAGEB4
	NCK2	MAGEE2
	NCKAP1L	MAGI3
	NCL	MAGT1
	NCOA7	MAK16
	NDEL1	MALL
	NDFIP2	MAMSTR
	NDP	MANBA
	NDRG1	MAP1LC3B
	NDST1	MAP2K1
	NDST3	MAP2K3
	NDUFAF4	MAP2K4
	NDUFC1	MAP3K5
	NEDD1	MAP3K8
	NEDD4L	MAP4K5
	NEIL2	MAP6D1
	NEK4	MAPK10
	NEK6	MAPK14
	NEU1	MAPRE3
	NEURL2	MARC2
	NEUROD6	MARCH3
	NFE2	MARCH6
	NFE2L1	MARCH8
	NFE2L2	MARK1
	NFIA	MARVELD1
	NFIL3	MASP1
	NFKBIZ	MASP2
	NFS1	MAT2B
	NGFR	MATR3
	NGFRAP1	MAVS
	NHLRC2	MBIP
	NHP2L1	MBL
	NIPSNAP3A	MBLAC2
	NIT1	MBNL2
	NLRP5	MBOAT1
	NLRX1	MC2R
	NME1	MCAM
	NME3	MCART1
	NMT2	MCEE
	NMUR2	MCL1
	NNT	MCM3
	NO66	MCM8
	NOD2	MDFIC
	NOL10	MDM4
	NOL4	MED10
	NOL8	MED13L
	NOV	MED15
	NOXA1	MED19
	NPAT	MED20
	NPC1	MED26
	NPC2	MED9
	NPHP3	MEGF10
	NPL	MEIS1
	NPPC	MEN1
	NR1H4	MEOX1
	NR4A2	MEOX2
	NRAS	MERTK
	NRBF2	MESDC1
	NRBP2	MESDC2
	NRIP3	METAP1
	NRN1	METTL15
	NSDHL	METTL2
	NSF	METTL21B
	NSFL1C	METTL21D
	NSG2	MFAP4
	NSL1	MFRP
	NSMCE1	MFSD1
	NTN4	MFSD4
	NUBP1	MGC128424
	NUBP2	MGC133692
	NUDCD1	MGC137061
	NUDT13	MGC137211
	NUDT16	MGC138914
	NUDT3	MGC139109
	NUDT4	MGC139254
	NUDT5	MGC139367
	NUDT6	MGC140681
	NUDT9	MGC142702
	NUMBL	MGC142811
	NUP155	MGC142908
	NUP43	MGC143035
	NUPL1	MGC143209
	NUSAP1	MGC148293
	OAS1Y	MGC148449
	OAZ2	MGC151949
	OCIAD1	MGC152301
	OCIAD2	MGC152337
	OCRL	MGC152484
	ODF3	MGC155012
	OGDH	MGC155143
	OGFR	MGC157082
	OLA1	MGC157163
	OLFM3	MGC157237
	OLFML1	MGC159566
	OLR1	MGC160046
	OOSP1	MGC160092
	OPALIN	MGC166151
	ORAI3	MGC3248
	ORC2	MGRN1
	OSBPL11	MGST2
	OSGEP	MIA3
	OSTM1	MICU1
	OSTN	MID1
	OTC	MIER1
	OXCT1	MIS12
	OXNAD1	MKL2
	OXTR	MKNK1
	P2RY12	MLH1
	P2RY2	MLL
	P33MONOX	MLLT4
	P4HB	MMP1
	PAAF1	MMP19
	PACSIN1	MMP7
	PAF	MNF1
	PAFAH1B2	MOBKL3
	PAFAH2	MOCS2
	PAG2	MOCS3
	PAH	MOGAT2
	PAIP2	MON1B
	PAK7	MOSPD1
	PALB2	MPDZ
	PALMD	MPHOSPH10
	PAQR3	MPHOSPH6
	PARD6G	MPP1
	PARK7	MPP2
	PARP16	MPP7
	PATZ1	MPZ
	PAXIP1	MPZL1
	PBK	MPZL3
	PCCA	MRAP
	PCCB	MRAS
	PCDH18	MRO
	PCDH8	MRPL10
	PCDHB11	MRPL15
	PCF11	MRPL16
	PCGF5	MRPL20
	PCIF1	MRPL32
	PCMTD1	MRPL49
	PCMTD2	MRPL50
	PCNA	MRPL53
	PCNP	MRPL55
	PCNT	MRPL9
	PCNXL2	MRPS21
	PCOLCE2	MRS2
	PCTP	MRTO4
	PDCD6	MRVI1
	PDCL3	MSC
	PDE1B	MSL1
	PDE5A	MSL3
	PDE6A	MSN
	PDE6C	MSR1
	PDGFB	MST4
	PDGFRA	MT1A
	PDHX	MT4
	PDIA3	MTA3
	PDIA6	MTCH1
	PDK3	MTDH
	PDK4	MTF1
	PDRG1	MTHFD2
	PDXDC1	MTMR10
	PDZD3	MTMR4
	PEF1	MTMR6
	PELI1	MTSS1
	PEPD	MTTP
	PERP	MTUS2
	PET112L	MUC15
	PEX1	MUC20
	PEX11A	MUL1
	PEX13	MURC
	PEX26	MVD
	PEX5	MXI1
	PFKFB2	MXRA8
	PFKFB3	MYB
	PFN2	MYCBP2
	PGAM1	MYEOV2
	PGD	MYHC-EMBRYONIC
	PGK1	MYL2
	PGPEP1	MYLIP
	PGRMC1	MYO10
	PGRMC2	MYO1A
	PGS1	MYO1B
	PHF12	MYO1C
	PHF19	MYO1D
	PHF2	MYO1F
	PHF20	MYO7A
	PHF20L1	MYO9B
	PHF7	MYOM1
	PHKG1	MYOZ3
	PHLDB2	MYST2
	PHOSPHO1	NAA60
	PIAS3	NAB1
	PID1	NACC1
	PIGR	NAGK
	PIGX	NAP1L4
	PIGY	NAP1L5
	PIK3CG	NAPB
	PIK3IP1	NAPG
	PIPOX	NAT1
	PISD	NAT14
	PITPNB	NAT9
	PKD2	NAV1
	PKIA	NCAN
	PKLR	NCBP1
	PKN2	NCDN
	PKP2	NCEH1
	PL-5283	NCF2
	PLA2G12A	NCK2
	PLA2R1	NCKIPSD
	PLCXD3	NCOA7
	PLEKHB1	NDEL1
	PLEKHF2	NDFIP2
	PLG	NDRG4
	PLIN	NDUFAF6
	PLIN5	NDUFB5
	PLOD2	NDUFS6
	PLP1	NDUFV3
	PLRG1	NECAP2
	PLSCR4	NEDD9
	PLXNC1	NEIL1
	PMPCA	NEK6
	PMPCB	NEPN
	PNCK	NET1
	PNKD	NEUROD6
	PNMA2	NFE2L1
	PNPLA1	NFS1
	PODXL	NFX1
	POFUT2	NGDN
	POGK	NGFR
	POGLUT1	NGRN
	POLD4	NHEJ1
	POLDIP2	NHLRC2
	POLE3	NHP2L1
	POLL	NIPAL2
	POLR1E	NIPSNAP3A
	POLR2K	NKAPL
	POLR3GL	NKIRAS1
	POMP	NKIRAS2
	PON3	NKRF
	PPAP2C	NKX2-1
	PPAPDC3	NKX2-2
	PPARG	NKX2-5
	PPARGC1A	NLGN2
	PPFIA1	NLGN3
	PPHLN1	NLK
	PPIE	NLRC5
	PPIH	NMD3
	PPIL1	NMNAT1
	PPIL4	NNAT
	PPIL5	NOD2
	PPIP5K1	NOL10
	PPIP5K2	NOL11
	PPM1B	NOL3
	PPM1K	NOL4
	PPP1CB	NONO
	PPP1R13L	NOP10
	PPP1R14C	NOSIP
	PPP1R14D	NOV
	PPP1R16B	NOXA1
	PPP1R37	NPAT
	PPP1R3E	NPC2
	PPP1R8	NPPA
	PPP2R2A	NPY5R
	PPP2R2B	NR0B1
	PPP2R3A	NR1I3
	PPP2R5B	NRADD
	PPP2R5D	NRBP2
	PPP2R5E	NRIP3
	PPP6C	NRM
	PRDM1	NRN1
	PRDM8	NRSN1
	PRDX3	NSG2
	PRDX6	NSUN2
	PREB	NSUN6
	PRICKLE1	NT5C2
	PRKAA1	NT5C3
	PRKACB	NTS
	PRKAG3	NUDT11
	PRKCB	NUDT12
	PRKCD	NUDT13
	PRMT3	NUDT17
	PRND	NUDT4
	PRNP	NUDT7
	PROSAPIP1	NUDT9
	PRPF18	NUP133
	PRPF38A	NUP43
	PRPF39	NUP88
	PRPF4B	NUPL1
	PRPS1	NUS1
	PRPSAP2	NVL
	PRR11	NWD1
	PRR3	NXN
	PRR5L	NXPH2
	PRSS35	OAS1Y
	PRUNE	OAS2
	PRUNE2	OAT
	PSMA4	OBFC1
	PSMB11	OCLN
	PSMC3IP	OCRL
	PSMD11	ODAM
	PSMD12	ODF4
	PSMD14	OGDHL
	PSMD5	OGT
	PSME4	OLFM1
	PTAFR	OLFML2B
	PTCD3	OMA1
	PTGDR	OPA3
	PTGES3	OPALIN
	PTGR1	OPTC
	PTK2	OR12D2
	PTPLAD1	ORC2
	PTPN1	ORC5L
	PTPN11	ORMDL1
	PTPN14	ORMDL2
	PTPN3	ORMDL3
	PTPN5	OSBPL11
	PTPRG	OSBPL2
	PTPRK	OSTC
	PTPRZ1	OSTM1
	PTRF	OTC
	PTS	OTOL1
	PTTG1IP	OTUD4
	PUM1	OTX2
	PUS10	OVOL2
	PUS7	OXCT1
	PXMP4	OXTR
	PYCR1	P2RY14
	PYROXD1	P2RY5
	QDPR	P33MONOX
	RAB10	P4HA3
	RAB11A	P4HB
	RAB12	PAAF1
	RAB13	PAG10
	RAB18	PAK1
	RAB1B	PALMD
	RAB22A	PAMR1
	RAB2A	PAPSS2
	RAB2B	PAQR8
	RAB33B	PARD6G
	RAB35	PARG
	RAB3C	PARN
	RAB3GAP2	PARP11
	RAB40C	PARP12
	RAB4B	PCDH10
	RAB5A	PCDH18
	RAB6A	PCDH8
	RAB7L1	PCGF2
	RAB8B	PCMTD1
	RABEP1	PCMTD2
	RABGAP1L	PCNP
	RAD17	PCNXL3
	RAD21	PCP4L1
	RAD51AP1	PCSK7
	RAD51AP1	PCTK1
	RAD51B	PCTK3
	RAE1	PDCD4
	RALGAPB	PDCD6
	RANBP1	PDE1A
	RANBP10	PDE1B
	RANGAP1	PDE2A
	RAP2A	PDE4B
	RAP2B	PDE4DIP
	RAP2C	PDGFA
	RAPGEF2	PDGFB
	RASA3	PDGFRA
	RASAL3	PDHA1
	RASEF	PDHB
	RASGEF1B	PDK2
	RASGRP3	PDK4
	RAVER2	PD-L1
	RB1	PDLIM2
	RB1CC1	PDLIM5
	RBBP5	PDS5B
	RBM17	PDSS1
	RBM18	PDYN
	RBM23	PDZD11
	RBM46	PDZD3
	RBM5	PDZK1
	RBM7	PEA15
	RBM8A	PEAR1
	RBMX	PEBP1
	RBP4	PECAM1
	RCAN1	PEF1
	RCAN3	PEG10
	RCBTB1	PEX10
	RCBTB2	PEX11A
	RDX	PEX26
	REEP1	PEX5
	REEP3	PEX6
	REEP5	PFKFB2
	RERG	PFKFB3
	RERGL	PFKL
	RETN	PFN2
	RFC5	PGAM1
	RFT1	PGAP2
	RFX7	PGAP3
	RFXAP	PGD
	RGS16	PGF
	RGS18	PGHS-2
	RGS3	PGK1
	RGS5	PGM1
	RGS7BP	PGM5
	RGS8	PGPEP1
	RHEB	PGRMC2
	RHOB	PHACTR3
	RHOH	PHACTR4
	RHPN2	PHAX
	RIC8A	PHF12
	RICTOR	PHF20L1
	RILPL1	PHKG1
	RIMS2	PHKG2
	RIOK3	PHLDB3
	RIPK4	PI15
	RIT1	PI4K2B
	RLIM	PI4KB
	RNASE4	PID1
	RNASET2	PIGM
	RND1	PIGN
	RND3	PIGO
	RNF11	PIH1D2
	RNF114	PIK3C3
	RNF128	PILRA
	RNF168	PIN1
	RNF170	PIPOX
	RNF18	PISD
	RNF185	PITPNB
	RNF19A	PIWIL4
	RNF214	PKD2
	RNF44	PKIA
	RNF6	PKIB
	RNMT	PKP2
	RPA3	PLA2G12A
	RPE65	PLA2G15
	RPGRIP1L	PLA2G2D1
	RPL12	PLA2G2D4
	RPL12	PLA2G2F
	RPL15	PLA2G4F
	RPL4	PLA2G5
	RPRD1B	PLA2R1
	RPS26	PLAUR
	RPS6KA1	PLCL2
	RPS6KC1	PLEKHA6
	RPUSD3	PLEKHB1
	RQCD1	PLEKHB2
	RRAGA	PLEKHF2
	RRAGC	PLEKHG4
	RRN3	PLEKHO2
	RRP15	PLIN
	RSAD2	PLIN5
	RSL1D1	PLLP
	RSL24D1	PLN
	RSPRY1	PLXDC1
	RSRC2	PLXNC1
	RSU1	PMF1
	RTF1	PNMA1
	RTN4	PNMA2
	RUNDC3B	PNMAL1
	RUNX1T1	PNO1
	RWDD3	PNPLA1
	RYR3	PNPO
	S100A14	PNRC2
	SACM1L	POFUT2
	SAPS3	POLA2
	SAR1B	POLD3
	SARS	POLDIP3
	SART1	POLG
	SASS6	POLR1A
	SCARB1	POLR1B
	SCARB2	POLR2M
	SCFD2	POLR3F
	SCN4B	POLR3GL
	SCN9A	PON3
	SCO1	POU2F1
	SCOC	PPCS
	SCRN1	PPFIA4
	SCYE1	PPFIBP1
	SDCBP	PPHLN1
	SEC1	PPIE
	SEC13	PPIL4
	SEC14L2	PPIP5K1
	SEC23A	PPIP5K2
	SEC24A	PPM1A
	SEH1L	PPM1K
	SELPLG	PPP1CB
	SELT	PPP1CC
	SEMA4F	PPP1R11
	SEMA4G	PPP1R14C
	SEMA6D	PPP1R16B
	SENP2	PPP1R1B
	SENP3	PPP1R8
	SENP6	PPP2CA
	SENP7	PPP2R3A
	SEPT2	PPP3CA
	SEPT7	PRCP
	SERPINA5	PRDM1
	SERPINB2	PRDX6
	SERPINB2	PRELID2
	SERTAD4	PRELP
	SETMAR	PRICKLE1
	SETX	PRIM2
	SF3A1	PRKAA1
	SF3B1	PRKAB1
	SFRP1	PRKACB
	SFRP2	PRMT5
	SFT2D1	PRNP
	SFT2D2	PRPF18
	SFTPA1	PRPF19
	SFXN1	PRPF38A
	SFXN4	PRPF4
	SGCB	PRPF4B
	SGK196	PRPH
	SGLT1	PRPSAP1
	SGOL1	PRR5L
	SGPP1	PRRC1
	SH3BGR	PRRG2
	SH3BGRL	PRSS12
	SH3BP4	PRSS23
	SH3GL2	PRSS35
	SH3RF3	PRSS8
	SHCBP1	PRUNE
	SHD	PRUNE2
	SHISA2	PSAPL1
	SHOC2	PSAT1
	SHQ1	PSMB5
	SIAH1	PSMC2
	SIDT2	PSMD3
	SIK2	PSME4
	SIK3	PSMF1
	SIKE1	PSRC1
	SIPA1	PTAFR
	SIRT1	PTBP1
	SIRT7	PTCD2
	SKA3	PTCH2
	SKAP2	PTDSS1
	SLC14A1	PTGIS
	SLC17A1	PTGS1
	SLC17A6	PTHLH
	SLC19A1	PTK2
	SLC19A3	PTP4A3
	SLC1A1	PTPLAD1
	SLC1A4	PTPN5
	SLC20A1	PTPN7
	SLC22A5	PTPRR
	SLC24A6	PTPRZ1
	SLC25A12	PTRF
	SLC25A13	PTTG1IP
	SLC25A15	PTX3
	SLC25A24	PUS7
	SLC25A26	PUS7L
	SLC25A31	PVRL4
	SLC25A32	PYGO2
	SLC25A34	QDPR
	SLC25A35	QKI
	SLC25A44	QPCTL
	SLC26A3	QSOX1
	SLC27A6	RAB10
	SLC28A2	RAB15
	SLC29A1	RAB18
	SLC2A2	RAB19
	SLC2A3	RAB22A
	SLC30A3	RAB24
	SLC30A6	RAB25
	SLC31A1	RAB2A
	SLC31A2	RAB2B
	SLC35A3	RAB30
	SLC35A5	RAB3C
	SLC35B1	RAB3D
	SLC35E3	RAB3GAP2
	SLC35F5	RAB40B
	SLC37A2	RAB6A
	SLC37A3	RAB6B
	SLC38A10	RAB7A
	SLC38A2	RAB8B
	SLC38A7	RABEP1
	SLC39A14	RABGAP1
	SLC39A6	RABGEF1
	SLC39A8	RABL2B
	SLC3A1	RABL5
	SLC40A1	RAD1
	SLC43A3	RAD18
	SLC48A1	RAD21
	SLC4A7	RAD23A
	SLC5A11	RAD23B
	SLC6A1	RAD51C
	SLC6A15	RAD52
	SLC7A10	RAD9A
	SLC7A6	RAE1
	SLC7A8	RALB
	SLC9A6	RALGAPB
	SLCO1A2	RANBP2
	SLCO1B3	RANBP9
	SMAD4	RANGAP1
	SMAD5	RAP1B
	SMAP	RAP2A
	SMARCAD1	RAP2C
	SMPX	RAPGEF2
	SNAP23	RARS
	SNAP25	RASA3
	SNAPC1	RASD1
	SNRPB2	RASD2
	SNRPC	RASEF
	SNX10	RASGEF1B
	SNX20	RASGEF1C
	SNX24	RASL10A
	SNX27	RASSF2
	SNX3	RASSF5
	SNX4	RB1CC1
	SOBP	RBAK
	SOCS2	RBBP5
	SOCS4	RBL2
	SOCS5	RBM11
	SORL1	RBM14
	SOX6	RBM17
	SP1	RBM22
	SPA17	RBM45
	SPAG11B	RBM46
	SPAG9	RBM5
	SPATA18	RCAN3
	SPATA2	RCBTB1
	SPATA6L	RCBTB2
	SPATS2	RCVRN
	SPATS2L	RDH13
	SPG11	RDX
	SPG21	REEP6
	SPIC	RELT
	SPIN1	RERG
	SPIN2B	RETSAT
	SPN	RFC1
	SPOCK1	RFT1
	SPOCK2	RFWD2
	SPSB4	RFX7
	SPTA1	RG9MTD2
	SPTSSA	RGL1
	SRD5A1	RGS1
	SRFBP1	RGS14
	SRP19	RGS16
	SRPK1	RGS5
	SRSF2	RGS7BP
	SRSF3	RHBDD1
	SRSF6	RHBDF1
	SRXN1	RHOF
	SSFA2	RHOG
[truncated: 751 more rows]

## Sheet: 193b
Supplementary Table 1: List of targe genes by reference and altered miRNA
miRNA 193b	Reference	Altered
	AARD	AACS
	AASS	AARD
	ABAT	ABAT
	ABCA12	ABCB8
	ABCA3	ABCC5
	ABCA9	ABCD3
	ABCD4	ABCE1
	ABCE1	ABCG8
	ABI3BP	ABHD5
	ACBD7	ABHD8
	ACER3	ABR
	ACN9	ACE2
	ACP2	ACLY
	ACSS2	ACRV1
	ACSS3	ACSM2A
	ACTB	ACTL6A
	ACTR2	ACVR1
	ACVRL1	ACVR2A
	ADAM19	ADAMTS9
	ADAMTS1	ADCYAP1
	ADCY6	ADH6
	ADIPOR2	ADPRHL2
	ADORA2B	AFAP1L2
	ADPRHL2	AGPAT6
	ADRA1A	AHCYL2
	ADRM1	AIFM2
	AFF1	AK3
	AGER	AK4
	AGGF1	AKAP10
	AGPAT1	AKAP8
	AGTRAP	ALDH18A1
	AJUBA	ALDH2
	AK3	ALDH3A2
	AKAP1	ALG6
	AKAP10	ALOX5AP
	AKAP4	ALPK2
	AKIRIN1	AMN1
	AKIRIN2	AMOTL2
	ALDH18A1	AMT
	ALDH1A2	ANGPT2
	ALDH1L1	ANGPTL4
	ALDH3A2	ANGPTL7
	ALDH4A1	ANK3
	ALKBH5	ANKMY2
	ALS2CL	ANKRD1
	ALS2CR11	ANKRD10
	ALS2CR13	ANKRD13C
	AMIGO1	ANKRD27
	ANGPTL4	ANKRD39
	ANHX	ANKRD40
	ANK3	ANKRD49
	ANKH	ANKRD55
	ANKIB1	ANKRD65
	ANKRD13C	ANKS6
	ANKRD39	ANUBL1
	ANKRD46	ANXA5
	ANKRD54	ANXA6
	ANKS3	AOAH
	ANKS4B	AP1M1
	ANKZF1	AP3M1
	ANXA11	APBB2
	ANXA5	APH1A
	AOAH	APMAP
	AP2M1	APOA5
	AP3D1	APOL3
	AP5M1	APOPT1
	APBA2	AQP1
	APH1A	AQP4
	APOL3	AQR
	APP	ARCN1
	AQP1	ARF1
	AQP4	ARFGEF1
	ARFIP1	ARFIP1
	ARHGAP12	ARHGAP18
	ARHGAP18	ARHGAP42
	ARHGAP35	ARHGEF2
	ARHGAP36	ARHGEF6
	ARHGAP4	ARIH1
	ARHGDIA	ARL4A
	ARHGEF11	ARL5A
	ARHGEF2	ARL6
	ARL4D	ARMC1
	ARMC1	ARMC7
	ARMC6	ARMCX3
	ARMCX2	ARPC1A
	ARMCX3	ARPP19
	ARPC5	ASAH1
	ARRDC2	ASAP1
	ASAP1	ASB2
	ASAP2	ASF1B
	ASB13	ASNA1
	ASB16	ATAD1
	ASB8	ATAD2B
	ASCC2	ATAT1
	ASF1B	ATF3
	ASPA	ATG9A
	ASZ1	ATOH1
	ATG101	ATP11B
	ATG14	ATP13A2
	ATOH8	ATP1A2
	ATP10B	ATP1B3
	ATP13A3	ATP6V0A1
	ATP2C2	ATP6V0A2
	ATP5A1	ATP6V1A
	ATP5D	ATP6V1C1
	ATP5E	ATP6V1D
	ATP5E	ATP6V1F
	ATP5F1	ATP6V1G2
	ATP6V0A1	ATPBD4
	ATP6V0C	ATXN7L3B
	ATP6V1A	AXIN2
	ATP6V1B2	BAG1
	ATP8B3	BAG3
	ATXN7L3	BAI3
	ATXN7L3B	BAIAP2
	AVPR2	BANF1
	B3GNT2	BAZ1B
	B3GNT3	BAZ2A
	B4GALNT3	BCAP29
	B4GALT3	BCAT2
	BAALC	BCL2L14
	BACE1	BCL2L2
	BAD	BET1
	BANF1	BGN
	BAZ1B	BIRC5
	BAZ2A	BLVRA
	BBS5	BMK
	BBX	BMPER
	BEND5	BMPR-IA
	BFAR	BNIP3L
	BHLHE40	BOLL
	BIKBA	BRE
	BIN1	BT.104881
	BLCAP	BT.43717
	BLOC1S2	bta-mir-6517
	BLVRA	BTBD10
	BOVAGGRUS	BTD
	BRAF	BZW2
	BRP44L	C10H14orf37
	BRPF1	C10H14orf53
	BRWD2	C13H20ORF108
	BSG	C13H20orf72
	BT.46809	C14H8orf34
	BTBD11	C14H8orf46
	BTG2	C14H8orf47
	C10H11ORF46	C15orf39
	C10H14orf118	C17H22orf13
	C10H5orf13	C17H4orf45
	C10orf118	C17H4orf46
	C11H2orf68	C17orf110
	C11H9orf16	C17orf80
	C11H9ORF9	C18H16orf57
	C13H10orf47	C18H16orf87
	C13H20ORF108	C19H17ORF39
	C13H20orf196	C19H17orf56
	C13H20orf72	C19H17orf62
	C14H8orf22	C1H21ORF91
	C14H8orf47	C1QTNF3
	C17H5orf52	C20H5orf28
	C18H16orf57	C21H15orf27
	C18H16orf80	C22H3ORF18
	C18H19orf12	C22H3orf23
	C18H19orf54	C23H6orf228
	C19H17orf108	C26H10ORF6
	C19H17ORF39	C28H10orf53
	C19H17orf62	C29H11orf54
	C1H21ORF2	C29H11orf86
	C1H21ORF7	C3H1orf110
	C1orf122	C3H1ORF149
	C1QBP	C3H1orf43
	C1QTNF1	C3H1orf87
	C1QTNF6	C4H7orf41
	C1R	C4H7orf57
	C2	C5H12orf23
	C20ORF13	C5H12orf39
	C20ORF18	C7H5ORF15
	C20orf96	C8B
	C21H14orf79	C8H8orf74
	C21H15orf38	C8H9ORF156
	C22H3ORF18	C8H9orf91
	C22H3orf23	C9H6orf162
	C22H3orf24	C9H6ORF203
	C23H6orf136	CA3
	C23H6orf228	CA7
	C24H18orf32	CACYBP
	C25H16orf5	CADPS
	C25H16orf62	CALB1
	C27H8orf40	CALCR
	C29H11orf86	CALCRL
	C2H1orf144	CAPZA2
	C3H1orf110	CAPZB
	C3H1orf212	CASC4
	C3H1orf43	CAST
	C4H7orf41	CASZ1
	C4H7orf53	CAV1
	C4orf3	CBFB
	C5H12orf23	CBR4
	C5H12orf39	CCDC117
	C5H12ORF53	CCDC120
	C5H12orf59	CCDC126
	C5H12orf73	CCDC127
	C6H4orf19	CCDC135
	C6ORF25	CCDC136
	C6orf89	CCDC50
	C7H19orf53	CCDC56
	C9	CCDC62
	C9H6ORF35	CCDC77
	C9orf174	CCDC86
	CAB39	CCDC88C
	CABP2	CCDC89
	CACNG1	CCDC9
	CACYBP	CCDC90B
	CADM2	CCER1
	CADPS2	CCL21
	CALB1	CCNDBP1
	CALCOCO1	CCNE2
	CALM	CCNI
	CALR3	CCNT1
	CALU	CCR7
	CAMK2G	CCR9
	CAMK2N2	CCT6B
	CAMTA1	CD14
	CANX	CD1A
	CAP1	CD1A
	CAPN3	CD3D
	CAPN5	CD3EAP
	CAPRIN1	CD46
	CARD11	CD86
	CASC3	CDC40
	CASQ2	CDC42EP1
	CASZ1	CDC7L1
	CBFA2T2	CDNF
	CBFB	CDON
	CBS	CDSN
	CBX1	CEBPG
	CBX6	CEBPZ
	CBY1	CENPO
	CCBL1	CEP85L
	CCDC117	CES2
	CCDC120	CES4A
	CCDC127	CETN2
	CCDC132	CETN4
	CCDC137	CFI
	CCDC152	CFL2
	CCDC48	CGREF1
	CCDC77	CHADL
	CCDC80	CHCHD4
	CCDC85C	CHD2
	CCDC94	CHD3
	CCL22	CHEK2
	CCNC	CHERP
	CCND3	CHI3L1
	CCNT2	CHMP3
	CCR7	CHMP4C
	CCR9	CHST14
	CD151	CHSY
	CD46	CHURC1
	CD82	CIAO1
	CD86	CIRBP
	CDC23	CISD3
	CDC42BPA	CKMT1
	CDC42BPG	CLDN12
	CDC42EP3	CLDND1
	CDC42EP4	CLEC7A
	CDC42SE1	CLHC1
	CDC42SE2	CLIP1
	CDCA7	CLN3
	CDCA8	CMC1
	CDK2AP1	CNDP1
	CDKN1A	CNEP1R1
	CDKN2AIP	CNGA3
	CDKN2C	CNIH
	CDR2	CNKSR1
	CDV3	CNKSR3
	CEACAM19	CNOT10
	CENPK	CNOT6
	CENPO	CNPY4
	CEP19	CNTLN
	CEP95	COBL
	CHD1L	COG4
	CHD3	COG6
	CHMP1A	COL1A2
	CHMP2A	COL6A2
	CHMP3	COL8A1
	CHMP6	COMTD1
	CHRM4	COPS7A
	CHRNA1	CORO2A
	CIAO1	CORO7
	CILP2	COX8B
	CIRBP	CPE
	CLCN2	CPEB3
	CLCN7	CPEB4
	CLDN12	CPLX3
	CLDN19	CPM
	CLDN2	CPNE1
	CLDN3	CPNE3
	CLDN4	CPNE6
	CLDND1	CPSF4
	CLHC1	CPSF6
	CLIC1	CRADD
	CLIP1	CREBL2
	CLYBL	CREBZF
	CMC1	CREG1
	CMTM7	CRK
	CNBP	CRLF3
	CNKSR1	CRLS1
	CNKSR3	CRYZ
	CNOT6	CSAD
	CNP	CSDE1
	CNR2	CSNK1G1
	COASY	CSNK1G3
	COG4	CSTF2
	COL3A1	CTDSPL2
	COLEC12	CTNS
	COLQ	CUTC
	COMMD9	CUX2
	COPS5	CWC27
	COPZ1	CXADR
	COQ5	CXCL12
	COTL1	CXHXorf36
	COX14	CXXC1
	COX19	CYB5B
	COX8B	CYP19A1
	CPA3	CYP2C18
	CPM	CYP2R1
	CPNE3	CYP2U1
	CPT2	CYP4A11
	CRABP1	CYP4A22
	CREBL2	CYP4V2
	CREBRF	CYTH4
	CREG1	DAAM1
	CRELD1	DAPK3
	CRISP3	DBC1
	CRISPLD2	DBI
	CRK	DBT
	CRLS1	DCLK1
	CRP	DCN
	CRTC2	DCP1A
	CRYBA4	DDHD2
	CSDC2	DDI1
	CSDE1	DDX20
	CSE1L	DDX21
	CSF1R	DDX3Y
	CSN3	DDX41
	CSNK1D	DDX6
	CSNK1G1	DENND3
	CSPG4	DENND4B
	CST7	DENND4C
	CTGF	DFFA
	CTNS	DFNA5
	CTPS	DGKE
	CTSB	DHRS13
	CTSD	DHX40
	CTSZ	DIAPH3
	CUGBP1	DIP2A
	CUL4B	DIP2B
	CXCL10	DIRAS2
	CXCL2	DIS3L
	CXHXorf36	DLGAP3
	CXORF45	DMD
	CYP19A1	DMP1
	CYP2R1	DNAJC15
	CYTH1	DNAJC16
	DAGLB	DNAJC24
	DAK	DNAJC25
	DAP	DNAJC27
	DAPK3	DNAJC30
	DAZAP2	DNASE2B
	DBF4	DNTT
	DBNL	DOCK5
	DCAF17	DOLPP1
	DCPS	DOPEY2
	DCSTAMP	DPH3
	DCUN1D4	DPYSL2
	DCXR	DR1
	DDN	DTNA
	DDX11	DUS2L
	DDX19A	DUS4L
	DDX23	DUSP19
	DDX47	DUSP27
	DDX6	DYNLT3
	DENND1A	E2F4
	DENND2D	EAPP
	DERL2	EBAG9
	DEXI	ECHDC1
	DGAT2	ECSCR
	DGAT2L6	ECT2
	DHCR7	EDEM1
	DHX9	EDEM2
	DIAPH2	EEF1A1
	DIRAS2	EEF1A1
	DIRAS3	EEF2
	DIRC2	EFNA1
	DIS3L	EFS
	DIXDC1	EGR4
	DLC1	EI24
	DLG5	EIF2A
	DLL4	EIF2B2
	DLX6	EIF2C2
	DNAH11	EIF2C4
	DNAH5	EIF3E
	DNAJB9	EIF3L
	DNAJC13	EIF4A1
	DNAJC16	EIF4EBP3
	DNAJC24	EIF5
	DNAJC27	ELK1
	DNAJC5G	ELMO2
	DNMBP	ELMOD2
	DOK2	ELOF1
	DOLPP1	ELP3
	DPH2	EMC10
	DPH3	EME1
	DPM3	EMX2
	DPP9	ENC1
	DPT	ENPEP
	DPY19L1	ENSA
	DPYSL2	ENSBTAG00000000336
	DPYSL5	ENSBTAG00000001344
	DRD2	ENSBTAG00000005339
	DTX3L	ENSBTAG00000005414
	DUS1L	ENSBTAG00000007409
	DUSP26	ENSBTAG00000009057
	DUSP3	ENSBTAG00000010248
	DYM	ENSBTAG00000010300
	DYNLL2	ENSBTAG00000011036
	E2F6	ENSBTAG00000014287
	EAF1	ENSBTAG00000018312
	EBAG9	ENSBTAG00000022590
	ECHDC1	ENSBTAG00000025920
	ECHDC2	ENSBTAG00000031795
	ECSCR	ENSBTAG00000035785
	ECT2	ENSBTAG00000037470
	EDC4	ENSBTAG00000037791
	EDN1	ENSBTAG00000037799
	EDNRA	ENSBTAG00000038085
	EEF1E1	ENSBTAG00000038652
	EFHD1	ENSBTAG00000038698
	EFHD2	ENSBTAG00000039307
	EFNA4	ENSBTAG00000040580
	EGLN2	ENSBTAG00000045929
	EID1	ENSBTAG00000046075
	EIF2C1	ENSBTAG00000047575
	EIF3B	ENSBTAG00000047837
	EIF3L	EP400
	EIF4G2	ERAP2
	ELAVL1	ERCC6L
	ELAVL4	ERG
	ELMO2	ERLIN1
	ELOVL5	ERLIN2
	ELTD1	ESAM
	EMC10	ESCO1
	EMCN	EXO1
	EME1	EXOC5
	ENC1	F2R
	ENPP4	F9
	ENSBTAG00000004043	FAF1
	ENSBTAG00000004505	FAM114A2
	ENSBTAG00000005319	FAM118A
	ENSBTAG00000005448	FAM120B
	ENSBTAG00000008021	FAM13A
	ENSBTAG00000008343	FAM177A1
	ENSBTAG00000012692	FAM190A
	ENSBTAG00000014417	FAM195B
	ENSBTAG00000015040	FAM214B
	ENSBTAG00000016957	FAM26D
	ENSBTAG00000022759	FAM46D
	ENSBTAG00000024510	FAM53C
	ENSBTAG00000025920	FAM60A
	ENSBTAG00000027727	FAM72A
	ENSBTAG00000027832	FAM84B
	ENSBTAG00000034192	FAM98C
	ENSBTAG00000036099	FARP1
	ENSBTAG00000037826	FAS
	ENSBTAG00000038461	FASTKD3
	ENSBTAG00000038635	FBN1
	ENSBTAG00000038652	FBXL21
	ENSBTAG00000038878	FBXL3
	ENSBTAG00000039307	FBXO36
	ENSBTAG00000039540	FBXO44
	ENSBTAG00000045588	FBXO8
	ENSBTAG00000046172	FDX1
	ENSBTAG00000046264	FEM1A
	ENSBTAG00000046340	FERMT1
	ENSBTAG00000046653	FGB
	ENSBTAG00000046961	FGD1
	ENSBTAG00000047039	FGD4
	ENSBTAG00000047150	FGF2
	ENSBTAG00000048126	FGF20
	ENSBTAG00000048184	FILIP1
	ENSBTAG00000048215	FITM2
	ENTPD1	FKBP1B
	EOGT	FLCN
	EP4	FLNB
	EPB41L3	FLRT3
	EPB41L4B	FMO2
	EPHX3	FNBP1L
	EPN1	FNDC3A
	EPO	FOLH1
	EPS15	FOSL2
	EPS8L1	FOXC2
	ERAL1	FOXI1
	ERLIN1	FP
	ERO1LB	FPGT
	ERRFI1	FRMD4A
	ESAM	FRMD6
	ESF1	FTL
	ESM1	FTSJ1
	ESRP1	FUSIP1
	ESX1	FUT10
	ETV5	FXYD6
	EVI5L	FZD1
	EXTL1	G6PC
	EZH1	GAB1
	EZR	GABARAPL2
	F13A1	GABBR1
	F2RL2	GAD1
	FA2H	GADL1
	FABP3	GALNT1
	FABP9	GALNT14
	FADS2	GALNTL1
	FAF2	GAN
	FAM109B	GANAB
	FAM127A	GAS7
	FAM127A	GATA3
	FAM134A	GCNT2
	FAM13A	GDAP1
	FAM162B	GDAP2
	FAM168B	GDPD1
	FAM177A1	GIMAP5
	FAM184B	GIMAP7
	FAM26D	GINS4
	FAM40A	GJA5
	FAM45A	GJB2
	FAM58A	GLS2
	FAM60A	GLUL
	FAM62A	GMEB2
	FAM64A	GMFB
	FAM73B	GNAO1
	FAM81A	GNG7
	FAM84A	GNPDA1
	FAM84B	GNS
	FARP1	GOLGA7
	FARSA	GOLPH3
	FBXL12	GORASP2
	FBXL15	GOSR2
	FBXL16	GOT1
	FBXL20	GPAM
	FBXO3	GPBP1
	FBXO36	GPC1
	FBXO7	GPD2
	FBXW4	GPHN
	FCER1G	GPR6
	FCGR2	GPR65
	FCHO2	GPR77
	FCHSD2	GPR85
	FDFT1	GPRC5A
	FDXR	GRIA2
	FEM1C	GRPEL2
	FERMT1	GSTA5
	FGD5	GSTK1
	FGF11	GTF3C1
	FGF2	GUCY1A1
	FGFR1	GUCY2F
	FHOD1	GULO
	FIBIN	GYS1
	FITM2	GZMA
	FKBP1B	H4
	FKBP5	HADHB
	FKBP9	HAPLN1
	FLJ20531	HAUS5
	FLJ21128	HBEGF
	FLRT3	HCFC2
	FLT4	HCLS1
	FMNL3	HDAC1
	FOCAD	HEATR1
	FOSB	HEATR3
	FOXO4	HEATR7A
	FOXS1	HES6
	FTCD	HIAT1
	FTO	HIRA
	FUK	HIST1H1D
	FUSIP1	HIST1H1E
	FUT8	HIST1H2BB
	FXR1	HIST1H2BN
	GABARAPL1	HIST3H2A
	GABARAPL2	HK2
	GABRA4	HLA-DQA1
	GABRE	HMBOX1
	GAL3ST4	HMG20A
	GALGT	HMGA1
	GALM	HMGN2
	GALNT1	HN1L
	GAN	HNF4G
	GAPDHS	HNRNPA1
	GARNL3	HNRNPH3
	GAS8	HNRNPR
	GATA4	HNRPDL
	GBA2	HNRPLL
	GBGT1	HOMER1
	GCDH	HORMAD1
	GCHFR	HOXA5
	GCN1L1	HOXA9
	GCSH	HOXC4
	GDAP1	HOXD9
	GDAP1L1	HP1BP3
	GDF10	HPCAL1
	GFER	HPCAL4
	GFOD2	HS3ST5
	GGA2	HSD17B10
	GGCX	HSD17B12
	GGT7	HSD17B13
	GHRHR	HSD17B6
	GIGYF2	HSPA4
	GIN1	HSPC321
	GIPC1	HSPD1
	GIT2	HTR2A
	GJA1	ICA1
	GJA5	IFNGR1
	GJB1	IGF2
	GJB3	IGFBPL1
	GLS2	IKZF2
	GMFB	IL1A
	GNA11	IL4R
	GNA15	ILDR1
	GNAI1	ILDR2
	GNAO1	ILF3
	GNAT1	IMPA1
	GNG7	IMPAD1
	GNPDA1	INADL
	GNS	INTS4
	GOLGA1	IPMK
	GOLGA7	IPO11
	GOLGB1	IPP
	GOLPH3	IQGAP1
	GOLPH3L	IQWD1
	GON4L	IRAK4
	GOSR2	IRF6
	GPA33	IRX2
	GPATCH4	ISG20L2
	GPKOW	IST1
	GPR133	ITCH
	GPR37L1	ITGA3
	GPR61	ITGB1
	GPRC5C	ITPRIP
	GPT	IVD
	GRASP	JAK1
	GRB10	JAKMIP2
	GRB7	JCAD
	GRHL1	JOSD1
	GRK1	KCNIP2
	GSN	KCNJ10
	GSTM1	KCNJ11
	GSTM1	KCNJ2
	GSTM2	KCNMB1
	GSTM4	KCTD20
	GSTT3	KDELR3
	GTF2I	KDM3B
	GTF3A	KDR
	GTF3C1	KIAA0907
	GYS1	KIAA1143
	H4	KIAA1468
	HADHA	KIF15
	HAND1	KIF2A
	HAUS5	KIF3C
	HBEGF	KIT
	HBP1	KLF12
	HCLS1	KLF4
	HEATR1	KLF5
	HEBP1	KLF6
	HECTD3	KLF8
	HECW1	KPNA1
	HES2	KRT10
	HIATL1	KRT33A
	HINFP	KRT35
	HIST1H1E	LACE1
	HIST2H2BE	LANCL1
	HMG20A	LAPTM4A
	HMGCR	LAPTM4B
	HMOX2	LAPTM5
	HOXA4	LARS2
	HOXB4	LASS5
	HOXB9	LATS1
	HOXC4	LCMT1
	HPCAL4	LCORL
	HPS1	LCP1
	HPS4	LDLR
	HRAS	LEP
	HSD17B12	LIG3
	HSDL1	LIG4
	HSPB6	LIMD2
	HSPC321	LIN7B
	HTR2A	LIN7C
	ICK	LMO4
	IER2	LNP1
	IER3	LOXL2
	IFRD1	LOXL3
	IFT20	LPHN2
	IGF2BP3	LPHN3
	IGFBP5	LPL
	IGFBPL1	LPO
	IHH	LPPR2
	IKZF5	LRIF1
	IL11RA	LRIG2
	IL21R	LRP11
	IL22RA1	LRRC18
	IL2RA	LRRC20
	IL37	LRRC39
	IL6R	LRRC57
	ILF2	LRRC58
	IMMT	LRRFIP1
	IMP3	LSM12
	IMPA1	LSM6
	IMPACT	LTV1
	ING2	LY6G6D
	INPP5K	LY75
	INPPL1	LYN
	INTS4	LYPLAL1
	IP6K2	LYRM2
	IPO8	LYRM5
	IPP	LZTS2
	IRAK1	M6PR
	IRAK4	MADD
	IRF1	MAEL
	IRF5	MAFF
	ISCA1	MALL
	ISL2	MAN2B1
	ISM1	MANBA
	ITGA3	MAP3K12
	ITGA6	MAP3K4
	ITGA8	MAP4K5
	ITGAE	MAPK14
	ITGB8	MAPK8
	ITPRIP	MAPK8IP1
	IVD	MARC2
	IVL	MARK1
	IYD	MARVELD3
	JAK1	MASP2
	JARID2	MAT1A
	JDP2	MBLAC2
	KANK2	MC2R
	KANK4	MCAM
	KAT8	MCAT
	KCNAB1	MCC
	KCNC1	MCL1
	KCNC4	MED15
	KCNE4	MED20
	KCNIP2	MED9
	KCNJ10	MEGF10
	KCNJ11	MEI1
	KCNJ13	MESDC1
	KCNJ2	METAP2
	KCNK2	METTL2
	KCNMB4	METTL7A
	KCTD11	METTL9
	KCTD15	MFAP3
	KCTD20	MFSD6L
	KCTD5	MGAT4B
	KCTD7	MGC133692
	KDM3B	MGC138914
	KDM5C	MGC142702
	KDR	MGC151921
	KERA	MGC152010
	KHDRBS3	MGC155143
	KIAA0141	MGC157266
	KIAA0930	MGC166151
	KIAA1430	MGRN1
	KIAA1467	MICU1
	KIAA1967	MID1
	KIF17	MID1IP1
	KIT	MIER1
	KLF9	MINPP1
	KLHL18	MIS12
	KLHL2	MLLT11
	KLHL21	MLX
	KLHL31	MMP16
	KLHL33	MMS22L
	KRR1	MOB3A
	KRT33A	MOB3B
	KRT86	MOCS2
	L1CAM	MOSPD1
	L3MBTL3	MPDZ
	LAD1	MPP5
	LAMB2	MPP7
	LAMP2	MPPED2
	LAMTOR1	MPV17L
	LAPTM5	MPZL3
	LASP1	MRAS
	LAT	MRO
	LAT	MRPL1
	LCMT1	MRPL11
	LCORL	MRRF
	LDLR	MRVI1
	LDLRAP1	MS4A18
	LEMD2	MSL1
	LENG8	MSL3
	LGMN	MSN
	LIMK2	MSRB2
	LIN7C	MST4
	LITAF	MTA1
	LIX1	MTCP1
	LIX1L	MTHFSD
	LMBR1	MTMR3
	LMTK2	MTMR7
	LNX2	MTMR9
	LPAR3	MTTP
	LPHN2	MUTED
	LPHN3	MXD4
	LPL	MXI1
	LRG1	MYC
	LRIF1	MYCBP2
	LRRC10B	MYL9
	LRRC20	MYO1B
	LRRC45	MYO5A
	LRRTM2	MYOG
	LSM12	MYOM1
	LSM5	MYOZ3
	LTBP2	N4BP2L1
	LTBP3	N6AMT1
	LYPLAL1	NAA50
	LYSMD1	NAIF1
	LYST	NANOG
	LYZ3	NAT1
	MADD	NBEA
	MAFG	NBEAL1
	MAMDC2	NCDN
	MAN1A1	NCF2
	MAN2A2	NCK2
	MAP3K11	NCOA7
	MAP6D1	NCSTN
	MAPK10	NDFIP2
	MAPK12	NDRG3
	MAPK14	NDRG4
	MAPK8	NDST1
	MAPKAPK3	NDST3
	MAPRE3	NDUFB11
	MAPT	NEDD4
	MARCH7	NEIL1
	MARCH8	NEK1
	MARF1	NEK4
	MASP1	NFE2L3
	MAT1A	NFKBIL1
	MBLAC1	NHLRC2
	MCFD2	NID2
	MCL1	NKAPL
	MCOLN1	NKD1
	MED13L	NKIRAS1
	MED14	NLGN2
	MED18	NLK
	MED21	NMD3
	MED9	NME1
	MESDC2	NMRAL1
	MFAP3	NMT2
	MGC127766	NNAT
	MGC128424	NOD1
	MGC139254	NOD2
	MGC139448	NOL10
	MGC139603	NOL4
	MGC139698	NONO
	MGC140151	NR1I2
	MGC140151	NR2E1
	MGC143209	NRAS
	MGC143285	NRBP1
	MGC148328	NRIP3
	MGC151537	NRM
	MGC155143	NRSN2
	MGC157163	NSDHL
	MGC3248	NTF3
	MGST2	NTPCR
	MICALL1	NTS
	MID1	NUDCD1
	MIER1	NUDT15
	MKL2	NUDT4
	MKRN1	NUDT7
	MLL5	NUP43
	MLLT3	NUSAP1
	MLST8	NWD1
	MME	OAS1Y
	MMP1	OASL
	MMP15	OAT
	MMP16	OBFC2A
	MMP19	OLFML1
	MMP9	OOEP
	MOB3C	OPALIN
	MOBKL3	OR12D2
	MOCS1	ORC2
	MON1B	ORC6
	MORN3	ORMDL1
	MOSPD2	OSBPL11
	MPHOSPH8	OSTF1
	MPP7	OSTM1
	MPV17L	OTUD4
	MPZL1	OVGP1
	MPZL2	OXLD1
	MRO	P2RY13
	MRPL16	P4HA3
	MRPL51	PACSIN2
	MRPS18B	PAF
	MRRF	PAFAH2
	MRVI1	PAK1
	MSANTD4	PAM
	MSLNL	PANK1
	MSR1	PANK3
	MTA2	PAOX
	MTCH2	PAQR3
	MTCP1	PARD6G
	MTF1	PARK7
	MTHFD2	PARP12
	MTHFR	PATL1
	MTIF3	PBRM1
	MTMR3	PBX4
	MTMR4	PCCA
	MTSS1	PCCB
	MTUS2	PCDH8
	MUC1	PCDHA13
	MXD1	PCDHGC3
	MXI1	PCGF5
	MXRA8	PCMTD1
	MYADML2	PCP4L1
	MYB	PCTP
	MYL2	PDCL3
	MYL3	PDE1A
	MYLIP	PDE4B
	MYLPF	PDE8A
	MYNN	PDGFD
	MYO15B	PDHA1
	MYO1D	PDSS1
	MYO5B	PDXP
	MYO9B	PECAM1
	MYOG	PERP
	MYST2	PEX11B
	NADK	PEX12
	NAGA	PEX14
	NAIF1	PFDN1
	NAP1L4	PFKFB2
	NAPB	PFKFB3
	NAT9	PFN1
	NBEAL1	PFN2
	NCAN	PGAM1
	NCEH1	PGAP2
	NDE1	PGHS-2
	NEIL2	PGM5
	NEK6	PGPEP1
	NEO1	PHF20
	NET1	PHKB
	NEURL	PHOSPHO1
	NFKBIE	PHTF2
	NFKBIL1	PIGM
	NFKBIZ	PIGR
	NHP2	PIK3CG
	NHP2L1	PIPOX
	NINJ1	PISD
	NIP30	PKIG
	NKIRAS1	PL-5283
	NKPD1	PLA2G12A
	NKRF	PLA2G2F
	NKX2-3	PLA2R1
	NLRC5	PLAC8
	NLRP9	PLAU
	NLRX1	PLCG1
	NMB	PLD4
	NOS3	PLDN
	NPC2	PLEK2
	NPEPPS	PLEKHB2
	NPY	PLEKHF2
	NR6A1	PLEKHO2
	NRAS	PLIN
	NRIP3	PLIN5
	NRSN1	PLP1
	NSDHL	PLXDC1
	NSF	PMPCA
	NTNG2	PNKD
	NUCKS1	PNMAL1
	NUDCD3	PNRC2
	NUDT4	PODXL
	NUP188	POF1B
	OAS2	POGK
	OASL	POGZ
	OLFML3	POLD2
	OMG	POLD3
	OPCML	POLDIP2
	OPTC	POLG
	ORMDL1	POLR2K
	OS9	POLR3A
	OSTN	POP7
	OTUB2	POU2AF1
	OVOL1	PPARGC1A
	OXR1	PPFIA4
	P2RX4	PPIE
	P2RY13	PPIL1
	P2RY14	PPIP5K1
	P2RY2	PPP1CB
	PAFAH1B2	PPP1CC
	PAM	PPP1R3C
	PANK3	PPP2R2A
	PANX2	PPP2R4
	PAPD7	PPP2R5C
	PAQR8	PQLC3
	PARN	PRDM1
	PARP12	PRELID2
	PARP16	PRICKLE1
	PARP4	PRIM1
	PASK	PRKAA1
	PATZ1	PRKACB
	PC	PRKCB
	PCDHA13	PRKCI
	PCDHGC3	PRNP
	PCED1A	PROSAPIP1
	PCGF2	PRPF38A
	PCIF1	PRR3
	PCMTD2	PRRG4
	PCNP	PRSS8
	PCP4L1	PRUNE
	PCTK3	PRUNE2
	PDE1A	PSEN1
	PDE2A	PSMD4
	PDE4B	PSME4
	PDE6A	PSTPIP2
	PDGFRB	PTCD3
	PDIA6	PTER
	PDXK	PTGES3
	PDZD3	PTGIS
	PEBP4	PTMA
	PEF1	PTMA
	PEX11A	PTPLAD1
	PEX11G	PTPN2
	PEX14	PTPN9
	PFDN1	PTPRG
	PGAP3	PTRF
	PGK1	PXDC1
	PGPEP1	PYGO2
	PHACTR4	PYROXD1
	PHC2	RAB15
	PHF13	RAB1A
	PHKG2	RAB26
	PI4K2A	RAB35
	PID1	RAB3IL1
	PIGM	RAB40B
	PIGU	RAB4B
	PILRA	RAB6B
	PIP5K1A	RAB7B
	PIPOX	RAB7L1
	PIR	RAB8B
	PITPNA	RABEP1
	PITPNB	RAC2
	PLA2G2F	RAD17
	PLAT	RAD18
	PLAU	RAD9B
	PLCL2	RAF1
	PLEKHA6	RAI14
	PLEKHB2	RANBP9
	PLEKHD1	RANGAP1
	PLEKHJ1	RAP2B
	PLET1	RAP2C
	PLXDC1	RAPGEF4
	PM20D1	RARA
	PMF1	RARS
	PMM1	RASA1
	PNMA2	RASGEF1C
	PNPLA1	RASGRP1
	PNPO	RASGRP3
	PNRC2	RASSF2
	POFUT2	RASSF5
	POLA2	RB1
	POLD4	RBM22
	POLDIP3	RBM23
	POLE3	RBM43
	POLR1A	RCAN1
	POLR1D	RCAN3
	POLR2D	RCL1
	POLR3A	RCSD1
	POLR3E	RDM1
	POLR3H	RDX
	POMT2	REEP2
	PON3	RELT
	POP4	RERG
	POU6F2	RFC1
	PPARGC1A	RFC5
	PPIE	RFK
	PPIL4	RFX7
	PPP1R16A	RGL2
	PPP1R16B	RGP1
	PPP1R1B	RGS16
	PPP2R4	RHOB
	PPP2R5B	RHOT1
	PPP2R5C	RIC3
	PPT1	RIMS2
	PRDM1	RIT1
	PRDM8	RMND5B
	PRDX5	RNF135
	PREB	RNF144B
	PRELP	RNF185
	PRKAG3	RNF216
	PRKCQ	ROPN1L
	PRKCSH	RP2
	PRMT2	RPA1
	PROSAPIP1	RPA3
	PROSC	RPH3AL
	PRPH	RPL22L1
	PSAP	RPP14
	PSAT1	RPP25L
	PSEN1	RPP30
	PSMB7	RPRD1B
	PSMD11	RPUSD3
	PSRC1	RQCD1
	PSTPIP1	RRBP1
	PSTPIP2	RSL24D1
	PTAFR	RSPO3
	PTBP1	RSRC2
	PTBP3	RTN2
	PTCH1	RUNDC3B
	PTDSS1	RUSC1
	PTH	S100A14
	PTK2	S1PR2
	PTK7	SACM1L
	PTN	SAP18
	PTPLAD1	SARM1
	PTPN7	SART1
	PTPRK	SATB1
	PTPRN	SC4MOL
	PTRF	SCAMP5
	PTTG1IP	SCD5
	PTX3	SCIN
	PYROXD1	SCN1B
	QSOX1	SCN2A
	RAB22A	SCO1
	RAB25	SCRN1
	RAB35	SCYL3
	RAB36	SDC1
	RAB39B	SDCBP2
	RAB40B	SELP
	RAB40C	SEMA4A
	RAB5A	SEMA6D
	RAB6B	SENP7
	RAB7L1	SEPT10
	RAB8B	SEPT3
	RABEP1	SERPINA10
	RABGAP1	SERPINB2
	RABL2B	SERPINB5
	RAC2	SETD6
	RAD51AP1	SF3B1
	RAD51AP1	SFRS4
	RALB	SFT2D1
	RALGAPB	SFXN3
	RALY	SHD
	RANBP10	SHMT1
	RAPGEF2	SHOC2
	RARG	SHROOM1
	RARRES2	SIDT2
	RASA3	SIGMAR1
	RASD2	SIK2
	RASSF1	SIK3
	RAX2	SIRPA
	RBBP9	SIRT1
	RBFOX3	SIRT7
	RBM43	SIX1
	RBPMS2	SKAP2
	RBX1	SLC11A2
	RCAN3	SLC11A2
	RCOR3	SLC12A1
	RDH12	SLC14A1
	RDH13	SLC15A4
	RDH16	SLC17A7
	RECS1	SLC1A4
	REEP2	SLC20A1
	RER1	SLC25A20
	RFC5	SLC25A24
	RFTN1	SLC25A26
	RFX2	SLC25A31
	RG9MTD2	SLC25A34
	RGR	SLC25A5
	RGS16	SLC29A1
	RGS8	SLC29A2
	RHBDD2	SLC2A3
	RHCG	SLC2A5
	RHOB	SLC31A2
	RHOJ	SLC35A1
	RHOT2	SLC35A3
	RIBC1	SLC35E2
	RILPL1	SLC35E3
	RIMS2	SLC35F5
	RINT1	SLC38A10
	RNASET2	SLC39A9
	RNF135	SLC48A1
	RNF144B	SLC4A7
	RNF185	SLC6A1
	RNF19A	SLC7A6OS
	RNF20	SLC7A8
	RNF43	SLC9A6
	ROR2	SLC9A9
	RPH3AL	SLCO1A2
	RPL22L1	SLCO2B1
	RPS6KA1	SLMAP
	RPS6KB2	SMAD5
	RPS9	SMAP
	RRAGB	SMARCA2
	RRAGC	SMCR7L
	RSPH3	SMPD3
	RSPRY1	SMUG1
	RTF1	SMYD1
	RUNX1T1	SNAPC5
	RUSC2	SNRPF
	RWDD3	SNUPN
	RXRB	SNX10
	S1PR1	SNX16
	S1PR2	SNX20
	SAE1	SOCS2
	SAMD12	SORBS1
	SARS2	SORL1
	SASS6	SP1
	SBSPON	SP140L
	SCAMP5	SPA17
	SCIMP	SPARC
	SCO1	SPAST
	SCRN1	SPATA7
	SCYL3	SPATS2
	SDCCAG3	SPE39
	SDHA	SPON1
	SDS	SPRY2
	SEC16B	SPSB1
	SEC31A	SPSB2
	SEH1L	SPTAN1
	SEMA4D	SPTSSA
	SEMA4F	SRP72
	SEMA5B	SRPK1
	SEMA6D	SRSF2
	SENP6	SRSF6
	SEPN1	SS18
	SEPT11	SS18L1
	SERF2	SSFA2
	SERINC2	SSH3
	SERPINB2	SSU72
	SERPINB9	ST13
	SERTAD1	ST3GAL6
	SERTAD4	ST7
	SETMAR	ST8SIA6
	SEZ6	STAM
	SF3B1	STAMBP
	SFRP1	STAP1
	SFT2D1	STAT1
	SFT2D2	STEAP2
	SGCB	STK38
	SGLT1	STK38L
	SGSM1	STRADB
	SH3GL2	STX10
	SH3GLB2	STX18
	SHARPIN	STX1A
	SHB	STXBP3
	SHC1	SUCLG2
	SHD	SULT4A1
	SHISA2	SUPT16H
	SHMT1	SUPT4H1
	SHOC2	SUPT6H
	SIAH1	SUPV3L1
	SIDT2	SURF2
	SIGMAR1	SV2B
	SIK2	SYCE2
	SIRT7	SYDE2
	SKAP2	SYNGR2
	SLC11A2	SYNGR3
	SLC13A4	SYNJ1
	SLC18A2	SYP
	SLC19A1	SYT11
	SLC20A2	TAF13
	SLC24A6	TBC1D14
	SLC25A12	TBC1D5
	SLC25A16	TBCB
	SLC25A19	TBCC
	SLC25A20	TCEANC2
	SLC25A22	TCHHL1
	SLC25A29	TCHP
	SLC25A33	TCP11L2
	SLC27A1	TEC
	SLC27A4	TEX261
	SLC28A3	TFAP2A
	SLC30A4	TFDP2
	SLC30A7	TGM2
	SLC31A1	TGM5
	SLC31A2	THBD
	SLC35A3	THBS1
	SLC35C1	THEM2
	SLC35E2	THEMIS
	SLC35F5	THNSL2
	SLC37A3	THSD7A
	SLC38A2	THTPA
	SLC38A3	THY1
	SLC39A1	TIFA
	SLC39A13	TIMM23
	SLC39A14	TIMM44
	SLC39A5	TINF2
	SLC40A1	TIPIN
	SLC43A2	TKTL2
	SLC43A3	TLK2
	SLC44A2	TM9SF3
	SLC45A4	TMBIM6
	SLC46A1	TMEM129
	SLC52A3	TMEM140
	SLC5A10	TMEM143
	SLC5A12	TMEM144
	SLC6A12	TMEM145
	SLC6A14	TMEM159
	SLC7A6	TMEM161B
	SLC7A6OS	TMEM168
	SLC9A6	TMEM170A
	SLCO1A2	TMEM173
	SLCO2B1	TMEM180
	SLMAP	TMEM182
	SLX1A	TMEM19
	SMAD5	TMEM2
	SMAD9	TMEM213
	SMAP2	TMEM215
	SMARCA1	TMEM22
	SMCT1	TMEM229B
	SMG5	TMEM231
	SMO	TMEM246
	SMPD3	TMEM34
	SMPD4	TMEM50A
	SMYD1	TMEM50B
	SNAP23	TMEM55B
	SNAPC1	TMEM57
	SNHG12	TMPRSS13
	SNX10	TMSB4
	SNX18	TMSB4X
	SNX24	TMX4
	SON	TNFAIP8
	SORBS2	TNFRSF11B
	SORL1	TNFRSF19
	SOX5	TNFRSF1B
	SP1	TNFSF18
	SP2	TNFSF8
	SPAG11B	TNK1
	SPAST	TNKS2
	SPDEF	TNS1
	SPG21	TOB2
	SPIC	TRAFD1
	SPN	TRAPPC11
	SPOCK2	TREM2
	SPON1	TRIAP1
	SPOP	TRIM2
	SPRY1	TRIM29
	SPSB1	TRIM6
	SPTLC2	TRIM9
	SRP14	TRPM7
	SRRT	TSC22D1
	SRSF2	TSEN54
	SRSF6	TSPAN17
	SS18L1	TSPAN33
	SSH3	TSPYL1
	ST13	TSPYL2
	ST3GAL6	TTC22
	ST3GAL-IV	TTC4
	ST5	TTLL11
	ST6GAL2	TUBGCP4
	ST7	TWSG1
	STAC	TXN
	STARD7	TXNDC12
	STAT1	TXNDC15
	STIM1	TXNIP
	STIM2	TYK2
	STIP1	TYR
	STK38	UBA5
	STK4	UBA6
	STMN1	UBAC2
	STMN3	UBB
	STOM	UBE2D4
	STON1	UBE2I
	STRA6	UBE2L6
	STRADB	UBE2O
	STX7	UBE2Z
	STXBP5L	UBE3A
	SUB1	UBL3
	SUCLA2	UBN1
	SUPV3L1	UBQLN3
	SUSD2	UBR3
	SUV39H1	UBR7
	SV2A	UCK1
	SYNDIG1	UGDH
	SYNDIG1L	UGT
	SYNGR1	UGT3A1
	SYNGR2	ULK2
	SYNGR3	UNC119
	SYNJ2BP	UNC13B
	SYNRG	UNC5B
	SYPL1	UPF3A
	SYT1	UQCC
	SYT11	URB2
	SYT13	USP10
	TACR2	USP22
	TADA3L	USP46
	TAF4	USP8
	TAF6	UTP15
	TAF8	VAMP3
	TAL1	VASP
	TALDO1	VAT1
	TAPBP	VAV3
	TATDN3	VDAC1
	TAX1BP3	VMA21
	TBC1D14	VMAC
	TBC1D20	VMP1
	TBC1D22B	VPS11
	TBC1D4	VPS36
	TBCC	VPS37A
	TBCEL	VPS4A
	TBL1XR1	VPS54
	TBX18	VRK3
	TBX21	VSIG1
	TCAM1	VSTM1
	TCEA2	VSTM2A
	TCEANC2	VWA3B
	TCF7	WASF2
	TCTA	WDHD1
	TDG	WDR20
	TDGF1	WDR23
	TECTB	WDR45L
	TEX261	WDR51B
	TFE3	WDR82P1
	TGM2	WEE1
	THAP3	WIPF1
	THAP6	WISP2
	THBD	WLS
	THNSL2	WNK1
	THRSP	WWP2
	THY1	XKR8
	TICRR	YARS2
	TIEG1	YBX2
	TIMM17B	YIPF6
	TIMM22	YIPF7
	TIMM8A	YTHDC2
	TIMM8B	YTHDF1
	TLK2	YWHAE
	TM4SF4	ZBTB1
	TM6SF2	ZBTB8A
	TM7SF2	ZC3H18
	TM7SF3	ZDHHC14
	TMC6	ZDHHC5
	TMCC2	ZDHHC6
	TMED9	ZDHHC9
	TMEM101	ZFAND1
	TMEM104	ZFAND3
	TMEM109	ZFAND5
	TMEM115	ZFP36
	TMEM120B	ZFX
	TMEM136	ZHX1
	TMEM138	ZMYM3
	TMEM143	ZMYM6
	TMEM14A	ZMYND8
	TMEM159	ZNF148
	TMEM161A	ZNF184
	TMEM180	ZNF200
	TMEM183	ZNF226
	TMEM19	ZNF266
	TMEM198	ZNF295
	TMEM199	ZNF34
	TMEM2	ZNF341
	TMEM215	ZNF362
	TMEM229B	ZNF384
	TMEM251	ZNF419
	TMEM30A	ZNF423
	TMEM37	ZNF451
	TMEM38A	ZNF500
	TMEM42	ZNF502
	TMEM45B	ZNF512
	TMEM54	ZNF554
	TMEM62	ZNF566
	TMEM63A	ZNF592
	TMEM92	ZNF667
	TMEM98	ZNF674
	TMOD1	ZNF677
	TMUB2	ZNF891
	TMX2
	TMX3
	TMX4
	TNFRSF1B
	TNFRSF21
	TNK2
	TNRC4
	TOM1
	TOM1L1
	TOM1L2
	TOMM34
	TOPORS
	TOR3A
	TP53
	TP63
	TPD52L2
	TPM2
	TRAP1
	TRIB2
	TRIM2
	TRIM21
	TRIM44
	TRPA1
	TSCOT
	TSEN2
	TSKU
	TSNAX
	TSPAN14
	TSPAN15
	TSPYL1
	TSTD1
	TTC1
	TTC13
	TTC19
	TTC22
	TTC33
	TTYH2
	TUFT1
	TXNRD1
	TYK2
	UBA5
	UBE2D2
	UBE2G1
	UBE2G2
	UBE2L3
	UBR7
	UBTD1
	UCN3
	UFD1L
	UGT3A1
	UGT8
	UHRF1
	ULK1
	UNC119
	UNC13D
	UNG
	USH1C
	USP10
	USP11
	USP18
	USP22
	USP27X
	USP39
	USP46
	UTP11L
	UTP6
	VAMP8
	VASP
	VAT1
	VAT1L
	VAV3
	VILL
	VMAC
	VOPP1
	VPS33A
	VPS41
	VPS52
	VSIG10
	WARS
	WASF2
	WBSCR16
	WBSCR27
	WDR20
	WDR43
	WDR68
	WDR81
	WDR82P1
	WDR89
	WDYHV1
	WFIKKN2
	WIPF1
	WIZ
	WSB2
	WWP2
	XBP1
	XPO7
	YAF2
	YARS2
	YBEY
	YBX2
	YEATS2
	YES1
	YIPF3
	YIPF6
	YPEL1
	YTHDF1
	YWHAB
	ZACN
	ZBTB5
	ZBTB6
	ZC3H10
	ZC3H12A
	ZC4H2
	ZCCHC17
	ZCCHC6
	ZDHHC16
	ZDHHC18
	ZDHHC2
	ZFAND1
	ZFAND3
	ZFX
	ZFYVE16
	ZFYVE27
	ZGPAT
	ZHX1
	ZMAT4
	ZMYM6NB
	ZMYND11
	ZNF135
	ZNF148
	ZNF180
	ZNF189
	ZNF19
	ZNF236
	ZNF292
	ZNF317
	ZNF346
	ZNF383
	ZNF391
	ZNF408
	ZNF423
	ZNF48
	ZNF502
	ZNF691
	ZNF750
	ZNF75A
	ZNF75D
	ZNF784
	ZNF830
	ZNRF1
	ZO2
	ZPBP2
	ZRANB3
	ZSCAN12
	ZZZ3

## Sheet: 199c
Supplementary Table 1: List of targe genes by reference and altered miRNA
miRNA 199c	Reference	Altered
	AACS	ABAT
	AATF	ABCA10
	ABCD3	ABCA9
	ABCE1	ABCB6
	ABCF2	ABCC5
	ABHD5	ABCG1
	ABHD7	ABI1
	ABP1	ACADM
	ABT1	ACAP2
	ACBD3	ACBD3
	ACER1	ACBD7
	ACN9	ACOT11
	ACOT7	ACTB
	ACP2	ACTC1
	ACSBG1	ACTR2
	ACTG1	ACVR2A
	ACYP1	ACYP1
	ACYP2	ADAM12
	ADAM19	ADAM19
	ADAMTS1	ADAM23
	ADAMTS6	ADCYAP1
	ADCK1	ADH4
	ADCK3	ADIPOQ
	ADCY6	ADK
	ADCY7	ADPGK
	ADCYAP1	ADRA1A
	ADD2	ADSS
	ADH4	AEBP2
	ADH5	AFAP1L1
	ADH6	AFAP1L2
	ADIPOR2	AFTPH
	ADORA2B	AGER
	ADPRM	AGGF1
	AEBP2	AGPAT1
	AFM	AGPAT5
	AGFG1	AGPAT9
	AGK	AGPHD1
	AGXT2L2	AGXT2L1
	AHCYL1	AHCTF1
	AK3	AHCYL2
	AK5	AIFM3
	AKAP1	AK3
	AKAP10	AKAP2
	AKAP2	AKIRIN1
	AKAP8	AKIRIN2
	AKIP1	AKR1A1
	AKIRIN1	ALDH5A1
	AKR1D1	ALDH7A1
	AKT3	ALG2
	ALDH5A1	ALG6
	ALDH7A1	ALLC
	ALDH8A1	ALOX5
	ALG10	ALS2CR13
	ALG14	ALX1
	ALG6	AMACR
	ALKBH3	AMDHD1
	ALS2CR11	AMN1
	ALS2CR12	ANAPC13
	ALS2CR13	ANGEL2
	AMD1	ANGPT2
	AMMECR1	ANGPTL1
	AMN1	ANK3
	ANAPC13	ANKH
	ANGPTL1	ANKIB1
	ANGPTL2	ANKMY2
	ANGPTL4	ANKRD13A
	ANGPTL5	ANKRD13C
	ANGPTL7	ANKRD17
	ANKH	ANKRD27
	ANKIB1	ANKRD40
	ANKLE2	ANKRD46
	ANKMY2	ANKRD6
	ANKRD13C	ANUBL1
	ANKRD17	ANXA5
	ANKRD27	AP1B1
	ANKRD46	AP3M1
	ANKRD6	APBB1IP
	ANKRD65	APBB2
	ANKZF1	APC
	ANTXR2	APOL
	ANUBL1	APOL3
	ANXA2	APOM
	ANXA8	APPL2
	AOX1	AQP3
	AP1S3	AQP4
	AP3M1	AQP9
	APC	ARAP2
	API5	ARF6
	APLF	ARFIP1
	APLP2	ARG1
	APOBEC1	ARG2
	APOBEC3A	ARHGAP17
	APOF	ARHGAP18
	APOLD1	ARHGAP35
	APP	ARHGEF3
	APPBP2	ARHGEF4
	APPL2	ARIH1
	AQP4	ARL1
	ARFGEF1	ARL11
	ARFIP1	ARL6
	ARG1	ARMC3
	ARG2	ARMC7
	ARHGAP18	ARMC8
	ARHGAP24	ARMCX3
	ARHGAP36	ARPP19
	ARHGAP42	ARPP21
	ARHGEF2	ARRB1
	ARHGEF3	ARRDC4
	ARHGEF39	ASAP1
	ARID2	ASB15
	ARL10	ASB3
	ARL6	ASB8
	ARL6IP6	ASH1L
	ARMC1	ASPH
	ARMC10	ASPN
	ARMCX3	ATF1
	ARPP19	ATG12
	ARPP21	ATG14
	ARRDC3	ATG4C
	ARSB	ATP1B3
	ARV1	ATP1B4
	ASAH1	ATP2A2
	ASAP1	ATP5A1
	ASB3	ATP5E
	ASCC3	ATP5E
	ASH1L	ATP5F1
	ASPA	ATP6V0A2
	ASPN	ATP6V0D2
	ATAD2B	ATP6V1A
	ATG101	ATP6V1B2
	ATG13	ATP6V1C2
	ATG14	ATP6V1D
	ATG2B	ATPBD4
	ATG4D	ATXN10
	ATIC	AXIN2
	ATP1B4	B3GNT1
	ATP2A2	B3GNT2
	ATP5G2	B3GNT5
	ATP5G3	BAALC
	ATP6V0A2	BAG4
	ATP6V0E1	BAG6
	ATP6V1A	BAI3
	ATP6V1B2	BAMBI
	ATP6V1D	BAZ1A
	ATP6V1H	BAZ1B
	ATP9B	BAZ2A
	ATPAF2	BBOX1
	ATXN1	BCAT2
	ATXN10	BCDIN3D
	ATXN7L3B	BCL2L2
	AXIN2	BCOR
	AZIN1	BDNF
	B3GALT2	BET1
	B3GALTL	BHLHE40
	B3GNT3	BIRC5
	B4GALNT2	BLCAP
	B4GALT4	BOD1
	BAALC	BOD1L
	BAIAP2L1	BOLA1
	BAMBI	BOLA-DQB
	BAZ2A	BOLA-DRA
	BBS2	BRF2
	BBS7	BRI3
	BBX	BRK1
	BCAS1	BRMS1L
	BCDIN3	BRWD2
	BCL2A1	BT.53375
	BCL2L14	BT.75698
	BCLAF1	bta-mir-1306
	BCO2	BTBD6
	BET1	BTC
	BET1L	BTF3L4
	BID2	BTG1
	BLOC1S2	BTNL2
	BMP2	C10H14orf149
	BMP2K	C10H15ORF24
	BMPR-IA	C10H5orf13
	BMPRIB	C10ORF107
	BNIP3	C11H2orf49
	BNIP3L	C11H2orf56
	BOD1	C11H2orf68
	BOVAGGRUS	C11H9ORF78
	BPIFC	C12H13orf33
	BRI3	C12ORF2
	BT.43571	C13H10orf47
	BT.43717	C13H20orf72
	BT.75698	C14H8orf33
	bta-mir-2882	C14H8orf34
	bta-mir-6517	C14H8orf46
	BTG2	C14H8orf47
	BTG3	C15H11orf46
	BTNL2	C15H11orf49
	BZW1	C15H11orf70
	BZW2	C15H11orf91
	C10H11ORF46	C16H1ORF21
	C10H14orf149	C16H1orf86
	C10H14orf38	C18H16orf80
	C10H15ORF24	C18H19orf12
	C10orf32	C19H17orf108
	C11H2orf49	C19H17orf78
	C11H2orf68	C1GALT1
	C13H10orf47	C20H5ORF22
	C13H20orf111	C20ORF13
	C13H20ORF12	C20orf173
	C14H8orf22	C22H3orf62
	C14H8orf46	C23H6orf228
	C14H8orf76	C24H18orf32
	C14orf101	C25H16orf54
	C14orf119	C26H10ORF2
	C15H11orf1	C26H10ORF6
	C15H11orf70	C27H8orf4
	C16H1ORF21	C3H1orf110
	C16H1orf74	C3H1orf141
	C17orf53	C4H7orf41
	C18H16orf80	C4orf3
	C1H21ORF7	C5H12orf23
	C1orf63	C5H12orf28
	C1QC	C5H12orf35
	C20H5ORF22	C5H12orf39
	C20H5orf28	C5H12orf45
	C20ORF13	C5H12orf73
	C20ORF18	C6H4orf32
	C21H14orf142	C6ORF106
	C22H3orf23	C6ORF25
	C22H3orf37	C7H19orf77
	C23H6orf228	C7orf63
	C24H18ORF10	C8H9orf72
	C24H18orf32	C9H6orf120
	C25H16orf54	CA5B
	C25H16orf62	CAB39
	C25H7ORF50	CACUL1
	C27H4orf47	CADM2
	C27H8orf4	CALB1
	C27H8orf40	CALCOCO2
	C28H10orf27	CALCRL
	C29H11orf10	CALM
	C29H11orf54	CAMK1G
	C2H2orf47	CAMK2N1
	C3H1orf212	CAPZA1
	C3H1orf43	CARD6
	C3H1orf52	CARNS1
	C4orf3	CARS
	C5H12orf23	CASC4
	C5H12orf28	CASP3
	C5H12orf39	CASP9
	C5H12orf75	CBR4
	C5H22orf28	CCDC115
	C6	CCDC117
	C6H4orf32	CCDC120
	C6H4orf52	CCDC126
	C6ORF25	CCDC127
	C7H19orf43	CCDC132
	C7H5ORF15	CCDC137
	C7H5orf24	CCDC76
	C7orf63	CCDC77
	C9H6orf120	CCDC83
	C9orf40	CCDC85A
	CA13	CCDC89
	CA14	CCDC91
	CA5B	CCL11
	CA8	CCL22
	CAB39	CCNE2
	CALB1	CCNG1
	CALCOCO2	CCNL1
	CALCRL	CCNT2
	CALM	CCRL1
	CALML4	CCSMST1
	CAMK1G	CD1A
	CAMK2A	CD200R1
	CAMK2D	CD36
	CANX	CD38
	CAPN2	CD3D
	CAPRIN1	CD47
	CAPZA1	CD55
	CARTPT	CD58
	CASC3	CD69
	CASC4	CD83
	CASP2	CD86
	CASP3	CD9
	CASQ1	CDC27
	CAST	CDC42BPG
	CAV3	CDC42SE2
	CBLL1	CDCA7L
	CBS	CDCA8
	CCDC115	CDH2
	CCDC116	CDK2AP1
	CCDC117	CDK5RAP1
	CCDC127	CDNF
	CCDC3	CDS2
	CCDC37	CDYL
	CCDC39	CENPW
	CCDC49	CEP19
	CCDC73	CEP192
	CCDC76	CEP27
	CCDC82	CEP70
	CCDC90B	CEP97
	CCDC97	CFL2
	CCKBR	CFTR
	CCL4	CGGBP1
	CCM2	CGI-119
	CCNB1IP1	CGRRF1
	CCNC	CHD2
	CCNDBP1	CHMP3
	CCNG1	CHMP4A
	CCNG2	CHODL
	CCNT1	CHORDC1
	CCNT2	CHP
	CCR5	CHST14
	CCSMST1	CHURC1
	CCT2	CIAO1
	CCT5	CKM
	CD200R1	CLDN12
	CD247	CLDN16
	CD302	CLDN7
	CD36	CLDND1
	CD46	CLEC12A
	CD47	CLEC2L
	CD55	CLGN
	CD69	CLHC1
	CD8A	CLIC2
	CDC23	CLIC3
	CDC27	CLINT1
	CDC40	CLIP1
	CDC42	CLK2
	CDC42SE1	CLYBL
	CDC42SE2	CMC1
	CDC7L1	CMTM5
	CDCA8	CMTM6
	CDH11	CMYA1
	CDH18	CNEP1R1
	CDH2	CNIH4
	CDK1	CNN3
	CDKL1	CNNM4
	CDKN2AIP	CNOT10
	CDKN2B	CNOT6L
	CDR2	CNOT7
	CDS2	CNP
	CDV3	CNTN1
	CDYL	CNTN4
	CENPA	COL11A1
	CENPC1	COL13A1
	CENPI	COLEC12
	CENPK	COMMD7
	CENPQ	COMMD9
	CEP19	COPB1
	CEP63	COPS3
	CEP70	COQ7
	CEP95	COX19
	CERS2	COX8A
	CETN3	CPEB3
	CFL2	CPEB4
	CFTR	CPM
	CGGBP1	CPNE8
	CHAC1	CPSF2
	CHD2	CREBL2
	CHEK1	CREG1
	CHERP	CREM
	CHGB	CRISP3
	CHIC2	CRISPLD1
	CHKA	CRK
	CHMP5	CSE1L
	CHN2	CSN1S2
	CHRD	CSNK1G1
	CHST1	CSNK1G3
	CHST12	CSTF1
	CHST14	CSTF2
	CHST2	CSTF2T
	CHSY	CTGF
	CHTF8	CTH
	CHUK	CTSL1
	CHURC1	CUL3
	CIAO1	CUTC
	CILP2	CXADR
	CISD2	CXCL10
	CITED2	CXCL13
	CKB	CXCL6
	CKS2	CXCR4
	CLCA3	CXHXorf69
	CLDN11	CXORF23
	CLDND1	CXORF45
	CLEC1A	CYB5B
	CLIC2	CYBB
	CLIP1	CYP19A1
	CLK3	CYP1B1
	CLK4	CYP26
	CLYBL	CYP2C19
	CMTM5	CYP2R1
	CMTM6	CYP4V2
	CNEP1R1	CYR61
	CNN3	DAAM1
	CNOT1	DAZL
	CNOT6	DBN1
	CNOT6L	DBT
	CNP	DCK
	CNTLN	DCP1A
	CNTNAP4	DCT
	COA5	DDIT4L
	COBL	DDX21
	COG2	DDX4
	COG5	DDX47
	COG8	DDX5
	COIL	DDX52
	COL11A1	DDX59
	COL3A1	DDX6
	COL8A1	DEDD
	COMMD10	DEDD2
	COMMD2	DEK
	COPS2	DEM1
	COPS7B	DENR
	COQ10A	DET1
	COQ10B	DGKD
	COQ3	DHCR7
	CORO1B	DHFR
	CORO2A	DHTKD1
	COX6B2	DHX15
	COX6C	DHX36
	CPE	DHX57
	CPEB2	DHX9
	CPEB3	DIAPH2
	CPEB4	DIAPH3
	CPLX3	DIMT1
	CPM	DIRAS2
	CPNE3	DIRC2
	CPSF2	DKK1
	CPSF4	DLD
	CRBN	DLG5
	CRCT1	DLX1
	CREB3L4	DLX3
	CREBRF	DMTF1
	CREBZF	DNAH11
	CRELD2	DNAJA2
	CRHR2	DNAJB14
	CRISPLD1	DNAJC16
	CRISPLD2	DNAJC18
	CRK	DNAJC6
	CRMP1	DNAJC9
	CRYM	DOCK8
	CRYZ	DOCK9
	CS	DPP8
	CSDA	DR1
	CSE1L	DRAM2
	CSN1S1	DSC1
	CSNK1D	DSC3
	CSNK1G1	DSCC1
	CSNK1G3	DSG1
	CSNK2A2	DSG3
	CSPP1	DSTYK
	CSRP2	DTNA
	CSTF1	DUS2L
	CSTF2	DUSP1
	CT47B1	DUSP10
	CTCF	DUSP19
	CTDSPL2	DYNC2LI1
	CTGF	DYNLL2
	CTNND1	E2F4
	CTSL1	E2F6
	CTSL1	ECM1
	CTSS	ECT2
	CTTNBP2NL	EDNRB
	CUEDC2	EEF1A1
	CUL3	EFCAB2
	CXCL3	EFHD1
	CXCL6	EFNA1
	CXORF23	EFNB1
	CXXC5	EGR1
	CYP19A1	EIF2B5
	CYP2R1	EIF2C2
	CYP2U1	EIF4E
	CYP3A5	EIF5
	CYSLTR2	ELL
	CYTH4	ELMOD1
	DAAM1	ELMOD2
	DAB2	ELOVL4
	DAGLB	ELOVL5
	DAZAP2	ELP4
	DAZL	EMC6
	DBC1	ENC1
	DBF4	ENSA
	DCAF12	ENSBTAG00000000269
	DCLK1	ENSBTAG00000000966
	DCP1A	ENSBTAG00000002641
	DCTN2	ENSBTAG00000004339
	DDAH1	ENSBTAG00000007731
	DDHD2	ENSBTAG00000009057
	DDIT4	ENSBTAG00000011019
	DDX39	ENSBTAG00000017641
	DDX3X	ENSBTAG00000017660
	DDX59	ENSBTAG00000023411
	DDX6	ENSBTAG00000031548
	DEDD	ENSBTAG00000032433
	DEM1	ENSBTAG00000033806
	DENND5A	ENSBTAG00000033887
	DGCR14	ENSBTAG00000034192
	DGKE	ENSBTAG00000036154
	DHCR7	ENSBTAG00000037799
	DHRS4	ENSBTAG00000038058
	DHX40	ENSBTAG00000038652
	DIP2B	ENSBTAG00000039046
	DKK1	ENSBTAG00000040169
	DLG3	ENSBTAG00000040202
	DLG5	ENSBTAG00000040602
	DLGAP3	ENSBTAG00000046172
	DLGAP5	ENSBTAG00000046433
	DLX5	ENSBTAG00000046823
	DMD	ENSBTAG00000046901
	DMTF1	ENSBTAG00000047575
	DNAJB6	ENSBTAG00000047880
	DNAJC16	ENY2
	DNAJC18	EOGT
	DNAJC22	EP400
	DNAJC27	EPAS1
	DNAJC6	EPB41L3
	DNAJC7	EPB41L4A
	DNAL1	EPHA4
	DNMBP	EPHA7
	DNTT	EPHX3
	DOCK10	EPM2A
	DOCK11	ERBB2IP
	DOCK9	ERCC6L2
	DOLPP1	ERRFI1
	DPAGT1	ESD
	DPP10	ESRP1
	DPY19L4	ETV1
	DPY30	ETV5
	DPYD	EXOC5
	DPYS	EXT2
	DPYSL2	EXTL1
	DPYSL5	EXTL2
	DR1	EYA3
	DSE	F13A1
	DSG1	F2R
	DSTYK	F3
	DTNA	FABP7
	DUSP1	FAM103A1
	DUSP10	FAM109B
	DUSP12	FAM115A
	DYNC1I1	FAM120A
	EAPP	FAM135B
	EBAG9	FAM136A
	ECEL1	FAM13A
	ECT2	FAM13C
	EDEM1	FAM151B
	EDEM2	FAM160B1
	EDNRA	FAM167A
	EED	FAM168B
	EFCAB7	FAM185A
	EFEMP1	FAM193B
	EFHD1	FAM198B
	EFNA2	FAM216B
	EFNB2	FAM26D
	EID1	FAM3C
	EIF2AK3	FAM46D
	EIF2B2	FAM50A
	EIF3B	FAM54B
	EIF4G2	FAM64A
	EIF5	FAM72A
	ELMO2	FAM84B
	ELOVL4	FAN1
	ELTD1	FAR1
	EMCN	FASLG
	EML4	FBN1
	ENDOU	FBXL14
	ENDOV	FBXL3
	ENHO	FBXL5
	ENOX1	FBXO36
	ENPEP	FBXO47
	ENPP2	FCGR3A
	ENPP4	FCRL1
	ENSBTAG00000001575	FERMT2
	ENSBTAG00000002612	FGD1
	ENSBTAG00000002641	FGD5
	ENSBTAG00000002859	FGD6
	ENSBTAG00000008343	FGF2
	ENSBTAG00000012433	FGFBP1
	ENSBTAG00000015061	FHL1
	ENSBTAG00000017660	FHOD1
	ENSBTAG00000020419	FIBIN
	ENSBTAG00000022590	FKBP14
	ENSBTAG00000023411	FKBP3
	ENSBTAG00000023462	FLJ20531
	ENSBTAG00000023846	FLT4
	ENSBTAG00000025258	FMO2
	ENSBTAG00000032047	FMO5
	ENSBTAG00000035785	FNBP1L
	ENSBTAG00000037791	FOLH1
	ENSBTAG00000037799	FOSB
	ENSBTAG00000038048	FOXP1
	ENSBTAG00000038652	FP
	ENSBTAG00000038893	FRMD6
	ENSBTAG00000039046	FSTL1
	ENSBTAG00000039307	FTMT
	ENSBTAG00000039714	FTSJ1
	ENSBTAG00000039928	FTSJ2
	ENSBTAG00000039950	FUBP1
	ENSBTAG00000040169	FUBP3
	ENSBTAG00000040202	FUCA1
	ENSBTAG00000045555	FUSIP1
	ENSBTAG00000045592	FUT1
	ENSBTAG00000045821	FXR1
	ENSBTAG00000045929	FZD6
	ENSBTAG00000046172	G0S2
	ENSBTAG00000046276	G2E3
	ENSBTAG00000046478	G3BP2
	ENSBTAG00000046631	GAB1
	ENSBTAG00000046776	GABRA1
	ENSBTAG00000046823	GABRP
	ENSBTAG00000047102	GAD1
	ENSBTAG00000047638	GAPVD1
	ENSBTAG00000047653	GARNL1
	ENSBTAG00000047962	GAS2
	ENTPD3	GATM
	EOGT	GBE1
	EPB41L4A	GCFC
	EPB41L5	GCSH
	EPC2	GDA
	EPM2A	GDF10
	EPS15	GDI2
	EPT1	GEM
	ERAP1	GEMIN7
	ERBB3	GGCX
	ERCC6L2	GHITM
	ERMP1	GIMAP7
	ESCO2	GINS2
	ESD	GINS3
	ESRP1	GINS4
	ETV5	GIPC2
	EVL	GIT2
	EXOC5	GJA5
	EXOC6	GJB1
	EZH2	GJC1
	EZR	GLCE
	F13A1	GLDC
	F2R	GLMN
	F8	GLOD4
	F9	GLUD1
	FABP7	GMFB
	FAIM	GNAI3
	FAM108B1	GNAL
	FAM108C1	GNMT
	FAM109B	GNPDA2
	FAM115A	GNPTAB
	FAM118A	GNS
	FAM124B	GOLGA7
	FAM13A	GOLPH3
	FAM149B1	GOSR2
	FAM151B	GPAM
	FAM162B	GPATCH1
	FAM168B	GPBP1
	FAM175A	GPC1
	FAM177A1	GPC4
	FAM184B	GPD2
	FAM18B1	GPHN
	FAM193B	GPI
	FAM198B	GPM6B
	FAM214A	GPN3
	FAM3C	GPR116
	FAM40A	GPR133
	FAM45A	GPR17
	FAM46D	GPR173
	FAM54B	GPR183
	FAM60A	GPR6
	FAM71F1	GPR77
	FAM72A	GRAP
	FAM84B	GRASP
	FAM96A	GRHL1
	FAM98A	GRIA2
	FAR1	GRK6
	FASLG	GRK7
	FASN	GRM3
	FBL	GRPEL2
	FBLIM1	GSKIP
	FBN2	GSR
	FBXL14	GTF2E1
	FBXL17	GTSF1
	FBXL20	GUCY1B1
	FBXL21	GYG1
	FBXL3	H1F0
	FBXO18	H3F3A
	FBXO21	H3F3A
	FBXO3	H3F3C
	FBXO36	HADHB
	FBXO6	HAUS4
	FCHO2	HAUS5
	FCRL1	HBP1
	FDFT1	HBS1L
	FER	HCFC2
	FETUB	HCLS1
	FGB	HDDC2
	FGD6	HELLS
	FGF2	HERC2
	FIGF	HERC6
	FILIP1	HEXIM1
	FKBP14	HHEX
	FKBP7	HIF3A
	FKRP	HIST1H1D
	FLRT3	HIST1H1E
	FLVCR1	HLCS
	FMO4	HMBOX1
	FN1	HMGB1
	FNBP1L	HMGB2
	FOLH1	HMGN2
	FOS	HMGN4
	FOSB	HMGXB4
	FOXA3	HN1L
	FOXO4	HNRNPA3
	FOXP2	HNRNPL
	FRMD4B	HNRNPUL1
	FTO	HNRPLL
	FUBP3	HORMAD1
	FUNDC1	HRASLS
	FUSIP1	HS3ST1
	FUT10	HSDL1
	FXC1	HSF2BP
	FXR1	HSPB8
	G3BP2	HSPH1
	GAB1	HTATIP2
	GABPB2	HTR5A
	GABRA1	HTT
	GAD1	IARS2
	GALM	ICK
	GALNT11	IDH1
	GALNT7	IER3IP1
	GALNTL4	IFNAR1
	GAPT	IFNAR2
	GATA2	IFNGR1
	GATM	IGF2BP3
	GBE1	IGFBPL1
	GCA	IKBIP
	GCFC	IKZF2
	GCNT3	IKZF5
	GDE1	IL12RB2
	GDF10	IL1RN
	GDI1	IL20RB
	GDPD1	IL2RA
	GFM2	IL36RN
	GFRA1	ILDR2
	GFRA3	ILF2
	GID8	IMPACT
	GIMAP4	IMPAD1
	GIMAP7	ING2
	GINS4	INOS
	GIT2	INPP5D
	GJA1	INTS4
	GJB1	INTS6
	GJB2	INTS9
	GLDC	IPO11
	GLMN	IPO7
	GLRX5	IQCE
	GLT25D1	IQGAP1
	GLT8D2	IRAK4
	GLTP	IRAKM
	GLUD1	IRF1
	GMEB2	ITFG1
	GMFB	ITGA6
	GML	ITGB1BP1
	GNAI3	ITK
	GNAT1	JAM3
	GNB1	JAMP
	GNPDA2	JARID2
	GNS	JDP2
	GOLGA4	JMJD1C
	GOLGA7	JPH1
	GOLGA7B	KAT5
	GOT1	KBTBD2
	GPAM	KCNA2
	GPATCH2	KCNA4
	GPD2	KCNJ10
	GPR116	KCNJ2
	GPR146	KCNK17
	GPR52	KCNK2
	GPR65	KCNMB1
	GPR85	KCNMB4
	GPSM2	KCTD1
	GPX3	KCTD10
	GPX7	KCTD13
	GPX8	KCTD15
	GRB14	KCTD2
	GRHL1	KCTD20
	GRO1	KCTD5
	GRPEL2	KCTD6
	GRSF1	KCTD9
	GRWD1	KDM1B
	GSDMB	KHDRBS2
	GSKIP	KIAA0141
	GSN	KIAA0494
	GSPT1	KIAA1324L
	GSR	KIAA1467
	GTF2A2	KIAA1468
	GTF2E1	KIAA1598
	GTF2H3	KIAA1737
	GUSB	KIF22
	GYS2	KIF3C
	H2AFV	KIFAP3
	H2AFY	KIT
	H2AFZ	KLF11
	H3F3C	KLF5
	H3F3C	KLHDC1
	HABP4	KLHL20
	HACE1	KLHL33
	HAL	KLHL9
	HAPLN1	KLK10
	HAS2	KLK7
	HAT1	KPNA1
	HCFC2	KPNB1
	HDHD1A	KRCC1
	HDHD2	KRI1
	HEBP2	KRR1
	HEG1	KRT23
	HERC3	KRT82
	HES2	L2HGDH
	HEY2	LAMA1
	HHIP	LAMP2
	HIAT1	LAMTOR1
	HIGD1D	LAMTOR3
	HIGD1D	LAPTM4B
	HIGD1D	LASP1
	HIGD1D	LAT2
	HIST1H1D	LCORL
	HIST1H2BB	LDHA
	HMGCS1	LDHB
	HMGN2	LEMD3
	HMGN3	LEO1
	HMGN4	LEP
	HMGXB4	LEPRE1
	HMMR	LGALS3BP
	HNF4G	LHX2
	HNRNPA1	LHX3
	HNRNPAB	LHX9
	HNRNPF	LIMA1
	HNRNPUL1	LIN52
	HNRPDL	LIN7B
	HNRPH2	LIN7C
	HOMER1	LIPA
	HOP	LIPT1
	HOXA10	LITAF
	HOXA9	LIX1
	HOXD4	LMO1
	HPCAL4	LMO3
	HPRT1	LNP1
	HPS1	LNX1
	HPS3	LPAR3
	HSD17B13	LPHN2
	HSD17B7	LPL
	HSDL1	LPXN
	HSDL2	LRIG2
	HSP90AA1	LRP2BP
	HSPA9	LRRC39
	HSPBAP1	LRRC58
	HSPC321	LRRC71
	HTR4	LRRC8C
	HUWE1	LUM
	IAH1	LXN
	ICK	LY75
	IDH2	LYPD1
	IDH3B	LYRM4
	IER3	LYSMD1
	IER3IP1	LYSMD3
	IFIT5	LYST
	IFNAR1	M6PR
	IFRG15	MAFF
	IFT80	MAGEH1
	IGIP	MAGI3
	IKZF2	MAL2
	IKZF5	MALL
	IL10	MAN2A1
	IL16	MAOB
	IL17RB	MAP2K1
	IL20RA	MAP2K4
	IL33	MAPK14
	IL36RN	MAPK8
	IL8	MAPKAPK3
	IMMT	MARC2
	IMPA1	MARK1
	IMPACT	MARVELD1
	INA	MATN2
	INPP5D	MBLAC2
	INTS4	MBNL2
	IPO8	MCAM
	IQCG	MCC
	IQGAP1	MCL1
	IQUB	MDFIC
	IRAK4	MDM2
	IRF1	MED13L
	IRF6	MED17
	IRF8	MED26
	IRX2	MED27
	ITGA3	MED31
	ITGA8	MEF2A
	ITGB1	MEF2BNB
	ITGB8	MEF2D
	ITK	MEIS1
	ITPKC	MEST
	ITPR1	METTL21A
	ITPRIP	MFAP3
	IVD	MFN1
	JAGN1	MGC134093
	JAM3	MGC138914
	JDP2	MGC139254
	JMJD1C	MGC139367
	JPH1	MGC140681
	JUN	MGC142792
	JUNB	MGC142908
	KANK4	MGC143285
	KBP	MGC148762
	KBTBD10	MGC151537
	KBTBD2	MGC151671
	KCNA4	MGC152301
	KCNC4	MGC152585
	KCNE4	MGC155143
	KCNJ10	MGC157163
	KCNMB4	MGC157237
	KCTD10	MGC159903
	KCTD18	MGC160046
	KCTD4	MGST2
	KCTD6	MIA3
	KCTD7	MICAL2
	KDELR3	MID1
	KDM3A	MIER1
	KHDRBS3	MIPOL1
	KIAA0226L	MKI67IP
	KIAA0907	MKL2
	KIAA1024L	MKX
	KIAA1143	MLL5
	KIAA1430	MLLT4
	KIAA1468	MLPH
	KIAA1598	MMP16
	KIAA1704	MOBKL3
	KIAA1737	MOCS3
	KIF11	MON1B
	KIF20B	MOSPD1
	KIF21A	MPDU1
	KIF2A	MPHOSPH8
	KIF3B	MPP7
	KIF5B	MPV17L
	KIFAP3	MPZL2
	KIT	MPZL3
	KLC2	MRAS
	KLF6	MRO
	KLHDC1	MRP63
	KLHL17	MRPL14
	KLHL18	MRPL15
	KLHL20	MRPL44
	KLHL21	MRPL51
	KLHL33	MRPL53
	KLRA1	MRPS21
	KNG1	MST4
	KPNA1	MSTN
	KPNA2	MTBP
	KPNB1	MTCH2
	KRAS	MTDH
	KRR1	MTF1
	KRTAP13-1	MTHFD2L
	L2HGDH	MTMR3
	L3MBTL3	MTMR4
	LAMP5	MTRF1L
	LANCL1	MUC15
	LARS2	MURC
	LASS3	MUS81
	LAT	MUTED
	LBP	MXD1
	LCORL	MXI1
	LDHA	MYADM
	LDHD	MYCBP
	LDLR	MYO19
	LEO1	MYO7A
	LEP	MYO9B
	LEPROT	MYOG
	LFNG	MYST2
	LGALS3	N4BP2L1
	LHCGR	N6AMT1
	LHFPL2	NAA20
	LHX2	NAB1
	LIMCH1	NAB2
	LIMK2	NADK
	LIN52	NADSYN1
	LIPI	NANP
	LITAF	NAP1L4
	LIX1L	NAP1L5
	LMO3	NAPB
	LMO4	NBEAL1
	LMTK2	NCALD
	LNP1	NCEH1
	LNX1	NCK1
	LNX2	NCK2
	LOX	NCOA4
	LPHN2	NCOA7
	LPL	NDE1
	LRP12	NDFIP2
	LRRC10	NDN
	LRRC20	NDST1
	LRRC39	NDST3
	LRRC49	NEDD1
	LRRN4CL	NEDD9
	LRRTM3	NEK1
	LSM14A	NEPN
	LSM3	NET1
	LSM5	NETO1
	LUC7L3	NEURL4
	LUM	NEUROD1
	LY75	NEUROD6
	LY9	NFASC
	LYG2	NFKBIZ
	LYPD1	NGF
	LYPLAL1	NHEJ1
	LYS	NHLRC2
	M6PR	NHLRC3
	MAFF	NKAPL
	MAGEA11	NKIRAS1
	MAGEE2	NLK
	MAGEF1	NLRP3
	MAGI3	NME1
	MAK	NOL4
	MAN1A1	NOL6
	MAN2A1	NONO
	MAP1LC3B	NOS3
	MAP2K1	NPAT
	MAP3K11	NPHP1
	MAP3K13	NPY1R
	MAP3K4	NR2E3
	MAP3K5	NR2F2
	MAP3K8	NRAS
	MAP6D1	NRM
	MAPK10	NRN1
	MAPK8	NRP1
	MARCH7	NRSN1
	MARCKS	NRSN2
	MARK1	NRXN2
	MARS2	NSL1
	MATN2	NSMAF
	MBD4	NSUN3
	MBD6	NTF3
	MBNL1	NTN4
	MBNL2	NTS
	MBOAT1	NUCKS1
	MC2R	NUDCD1
	MCAT	NUDT13
	MCC	NUDT4
	MCFD2	NUDT7
	MCPH1	NUDT9
	MDM2	NUP133
	MED14	NUP43
	MED20	NUPL1
	MED22	NXNL2
	MED26	NXPE4
	MED4	NXT2
	MED6	OASL
	MED9	OAZ2
	MEF2A	OLA1
	MEF2D	OLFML1
	MEGF10	OPALIN
	MEIS1	OR12D2
	MEIS2	ORMDL3
	MELK	OSTM1
	MESDC1	OSTN
	MESDC2	OXCT1
	MEST	P2RY12
	METTL14	P2RY6
	METTL17	PACRGL
	METTL21A	PACSIN2
	MFAP1	PAIP1
	MFAP3	PAPD7
	MFSD2	PAPOLG
	MFSD8	PAPSS1
	MGC134232	PAPSS2
	MGC138914	PAQR8
	MGC139109	PBX3
	MGC139254	PCBP4
	MGC139448	PCCB
	MGC140080	PCDH18
	MGC140681	PCDHA13
	MGC140823	PCDHB11
	MGC142908	PCGF5
	MGC143209	PCMTD1
	MGC143285	PCMTD2
	MGC151537	PDCD6
	MGC151858	PDCD7
	MGC152281	PDCL
	MGC152346	PDCL3
	MGC155012	PDE12
	MGC155143	PDE1B
	MGC157163	PDE4B
	MGC160046	PDHA1
	MGC166151	PDHB
	MGRN1	PDK2
	MIA3	PDK3
	MICALL1	PDK4
	MID1	PDLIM3
	MKL2	PDSS2
	MLF2	PEA15
	MLL5	PEAR1
	MLLT11	PELI1
	MMD	PEX11A
	MMD2	PEX12
	MME	PEX13
	MMP1	PEX14
	MMP15	PEX26
	MMP19	PEX7
	MOBKL3	PFKFB2
	MOK	PFN2
	MON1B	PGAM1
	MORC3	PGAM5
	MORN3	PGAP3
	MOSPD1	PGM2
	MPDZ	PGM3
	MPP7	PGRMC1
	MPZL1	PHACTR4
	MPZL2	PHAX
	MPZL3	PHF12
	MRAS	PHF2
	MRPL51	PHTF1
	MRPL53	PI4K2B
	MRPS21	PIGM
	MRPS27	PIGN
	MRS2	PIGS
	MRVI1	PIGY
	MSANTD4	PIK3IP1
	MSH2	PIP5K1A
	MSL3	PITPNB
	MSN	PKIA
	MSRB2	PKIB
	MST4	PL-5283
	MSTN	PLA2G12A
	MSX1	PLA2G16
	MTCH2	PLA2G2F
	MTF1	PLA2G4D
	MTMR10	PLA2R1
	MTMR11	PLCG2
	MTMR2	PLCL2
	MTMR6	PLDN
	MTOR	PLEKHA5
	MTSS1	PLIN
	MTTP	PLN
	MTX1	PLP1
	MTX2	PLS3
	MUM1	PLSCR4
	MUTED	PLTP
	MXD1	PLXDC1
	MXD3	PLXDC2
	MYB	PLXNB2
	MYL12B	PNRC1
	MYO1B	PNRC2
	MYOT	POGLUT1
	MYST2	POLE3
	NAA15	POLR1D
	NAB1	POLR2K
	NACA	POLR3E
	NACC1	POLR3GL
	NADSYN1	POLR3H
	NAGA	PON2
	NAGLU	PORCN
	NAGPA	POU2AF1
	NANP	PPAP2A
	NAP1L5	PPARGC1A
	NAPB	PPCS
	NARF	PPDPF
	NARG2	PPID
	NARS	PPIE
	NCAM2	PPIL4
	NCBP1	PPIL5
	NCKAP1L	PPIP5K2
	NCOA7	PPM1K
	NDE1	PPP1CB
	NDEL1	PPP1CC
	NDFIP1	PPP1R16B
	NDNL2	PPP1R8
	NDUFA12	PPP2CA
	NDUFAF4	PPP2R3A
	NDUFS6	PPP2R5E
	NDUFV2	PPP3CA
	NEDD9	PPP4R1
	NEK4	PRDM1
	NEK6	PRDM6
	NENF	PRDM8
	NET1	PRELP
	NEU3	PRICKLE1
	NEURL4	PRKAA1
	NEUROD1	PRKAB1
	NEUROD6	PRKACB
	NFE2L2	PRKCSH
	NFX1	PRMT2
	NFYB	PRND
	NGFRAP1	PROSAPIP1
	NHEJ1	PRPF38B
	NHLRC2	PRPF40A
	NHP2L1	PRPF4B
	NID2	PRSS35
	NIP7	PRSS53
	NKAPL	PRUNE
	NKRF	PRUNE2
	NKX2-1	PSAT1
	NLK	PSMA3
	NMB	PSMB5
	NMD3	PSME4
	NMUR2	PSTPIP2
	NO66	PTCH1
	NOD2	PTER
	NOL10	PTGDR
	NOL4	PTGER2
	NOL6	PTK2
	NOP10	PTPLAD1
	NOP14	PTPLAD2
	NOP16	PTPN9
	NPRL2	PTPRC
	NPY1R	PTPRK
	NR1H4	PTPRZ1
	NR2F2	PTRF
	NR4A2	PYGL
	NRAS	QRSL1
	NRIP3	RAB15
	NSA2	RAB22A
	NSL1	RAB2A
	NSUN2	RAB2B
	NSUN3	RAB33B
	NT5C2	RAB39B
	NT5DC1	RAB3C
	NTF3	RAB3GAP2
	NTPCR	RAB4A
	NTRK2	RAB7A
	NUCKS1	RAB8B
	NUDCD1	RABAC1
	NUDT11	RABEP1
	NUDT12	RABGAP1L
	NUDT17	RABGEF1
	NUDT4	RABGGTA
	NUDT7	RAD1
	NUDT9	RAD17
	NUP188	RAD18
	NUP35	RAD23B
	NUP37	RAD51AP1
	NUP43	RAD51AP1
	NUP88	RAG2
	NUPL1	RALGAPB
	NUSAP1	RALY
	NXN	RAP1B
	NXT2	RAP2B
	OAZ2	RAPGEF2
	OCEL1	RAPGEF4
	ODF4	RASA1
	OGT	RASAL3
	OLA1	RASEF
	OLFML1	RASGEF1C
	OLR1	RASL11B
	OMG	RASSF2
	ORC2	RB1
	ORMDL2	RB1CC1
	OSBP2	RBM11
	OSBPL11	RBM17
	OSBPL1A	RBM46
	OSTA	RBM7
	OSTM1	RBPMS2
	OTC	RCAN3
	OTUD4	RCL1
	OXLD1	RCOR3
	OXNAD1	RCSD1
	OXTR	RDH8
	P2RY13	RDX
	P2RY14	RECQL
	P4HA1	RER1
	PABPC1	RERG
	PABPN1	REV1
	PACSIN1	RFC2
	PACSIN2	RFWD3
	PADI1	RFX4
	PAF	RFX7
	PAFAH2	RG9MTD1
	PAGE4	RG9MTD2
	PANK3	RGS5
	PANX2	RHBDD2
	PAOX	RHOB
	PAPSS1	RHOF
	PAQR3	RHOH
	PAQR8	RHOJ
	PARN	RHOT1
	PARP9	RHOU
	PBRM1	RICTOR
	PCBP4	RILPL2
	PCCB	RIMKLB
	PCDH1	RIMS2
	PCDH18	RIOK3
	PCDH8	RIP5
	PCDHB11	RIT1
	PCDHGA2	RLIM
	PCGF5	RMND1
	PCK1	RNASE4
	PCMTD1	RNF10
	PCTK3	RNF111
	PDCD4	RNF115
	PDCD6	RNF12
	PDCD6IP	RNF144B
	PDCL3	RNF175
	PDE4DIP	RNF185
	PDE5A	RNF19A
	PDE6D	RNF20
	PDGFRA	RNF207
	PDHB	RNF214
	PDK2	RNF4
	PDK4	RNF44
	PDLIM2	RNF7
	PDLIM3	RNFT1
	PDRG1	RNPS1
	PDXDC1	RORB
	PDZD11	RPH3AL
	PDZD8	RPL15
	PDZK1	RPL22L1
	PEA15	RPP25L
	PEBP1	RPP38
	PELI1	RPRD1A
	PEPT-1	RPS18
	PEX11A	RPS6KA1
	PEX11B	RPS6KA3
	PEX12	RPS6KA6
	PEX19	RPS6KC1
	PFDN6	RRAS2
	PFKFB2	RRN3
	PGAM1	RRS1
	PGHS-2	RSPRY1
	PGM2L1	RSRC1
	PGRMC2	RSRC2
	PGS1	RUNDC3B
	PHACTR3	RWDD3
	PHF1	S1PR3
	PHF11	S1PR5
	PHF12	SACM1L
	PHF3	SALL4
	PHLDA1	SAP18
	PHYH	SAR1B
	PHYHIPL	SARS
	PI4K2A	SART1
	PI4K2B	SAYSD1
	PID1	SBDS
	PIGM	SC4MOL
	PIK3CG	SC5DL
	PIK3R4	SCARB2
	PILRA	SCD
	PIP5K1A	SCG3
	PIP5K1C	SCN2A
	PITPNA	SCO1
	PITPNB	SCOC
	PKIA	SCRN1
	PKIB	SCRN3
	PL-5283	SCYL3
	PLA2G12A	SDC1
	PLA2G4A	SDC4
	PLA2R1	SDCBP
	PLAT	SDR16C6
	PLCG1	SDR39U1
	PLCL2	SDR42E1
	PLEKHB2	SEC14L1
	PLEKHH1	SEC24A
	PLEKHO2	SEC63
	PLIN2	SEH1L
	PLK4	SELE
	PLN	SELT
	PLOD2	SEMA6D
	PMM2	SENP6
	PMPCB	SENP7
	PNMA1	SERPINB2
	PNMA2	SERPINB2
	PNMAL1	SERPINB9
	PNRC1	SERTAD4
	POGK	SESN1
	POGLUT1	SETD6
	POGZ	SETMAR
	POLD3	SEZ6L2
	POLDIP3	SF3B1
	POLL	SF3B3
	POLR2K	SFRP1
	POLR3D	SFT2D1
	POM121L2	SFT2D2
	POMGNT1	SGCB
	POP7	SGK3
	PPAP2A	SGLT1
	PPARG	SGOL1
	PPARGC1A	SGSH
	PPAT	SH2B3
	PPCS	SH3BP4
	PPIC	SH3GL1
	PPIL2	SH3GL2
	PPIL4	SHCBP1
	PPM1K	SHD
	PPP1CC	SHMT1
	PPP1R14C	SHOC2
	PPP1R16B	SIGLEC1
	PPP1R21	SIK3
	PPP1R32	SIRT1
	PPP1R8	SIX3
	PPP2CA	SKAP2
	PPP2CB	SKP1
	PPP2R2A	SLBP
	PPP2R3A	SLC11A2
	PPP2R5A	SLC12A5
	PQLC3	SLC13A4
	PRDX1	SLC17A9
	PRDX6	SLC18A2
	PRELID2	SLC19A3
	PRICKLE1	SLC25A11
	PRIM2	SLC25A31
	PRIMA1	SLC25A34
	PRKAA1	SLC25A38
	PRKAB1	SLC25A43
	PRKACB	SLC25A44
	PRKCQ	SLC26A11
	PRND	SLC26A3
	PROCA1	SLC30A5
	PROSAPIP1	SLC31A1
	PROSC	SLC31A2
	PRPF38A	SLC35A1
	PRPF39	SLC35A3
	PRPF4B	SLC35A5
	PRPS1	SLC35E3
	PRPSAP2	SLC35F5
	PRR3	SLC37A2
	PRRG4	SLC38A10
	PRUNE	SLC38A2
	PRUNE2	SLC39A14
	PSAT1	SLC39A9
	PSMA2	SLC40A1
	PSMA7	SLC46A3
	PSPC1	SLC48A1
	PSPH	SLC4A7
	PTBP1	SLC5A7
	PTCD2	SLC6A1
	PTER	SLC7A6
	PTGER2	SLC9A6
	PTGES3	SLMAP
	PTGS1	SMAD1
	PTPLAD1	SMAD2
	PTPLAD2	SMAD5
	PTPN2	SMAP
	PTPN5	SMARCA2
	PTPN9	SMPDL3A
	PTPRK	SMYD5
	PTPRQ	SNAP23
	PTPRZ1	SNAP47
	PTRF	SNAPC1
	PTS	SNAPC2
	PTX3	SNAPC5
	PUM1	SNF8
	PYROXD1	SNRPF
	QKI	SNX10
	RAB11FIP5	SNX18
	RAB12	SNX2
	RAB15	SNX22
	RAB18	SNX24
	RAB19	SNX4
	RAB1A	SOBP
	RAB2A	SOCS4
	RAB2B	SOCS5
	RAB30	SORBS1
	RAB33B	SORBS2
	RAB3GAP2	SOSTDC1
	RAB3IP	SOX15
	RAB4A	SP2
	RAB6A	SP3
	RAB9A	SPAG11B
	RABEP1	SPAST
	RABGAP1	SPATA6L
	RABGAP1L	SPATS2
	RABGEF1	SPG11
	RAD1	SPG21
	RAD18	SPON1
	RAD21	SPPL2A
	RAD23B	SPRED1
	RAD51	SPRY1
	RAD51C	SPRY2
	RAD9B	SPRYD4
	RAE1	SPSB1
	RAG2	SPTLC1
	RALGAPB	SPTSSA
	RANBP9	SRD5A1
	RAP1B	SRGN
	RAP2B	SRP19
	RAP2C	SRP68
	RAPGEF2	SRPRB
	RAPGEF4	SRPX
	RARA	SRSF1
	RASD2	SRSF2
	RASEF	SRXN1
	RASGRP1	SS18
	RAVER1	SSBP1
	RB1	SSBP2
	RB1CC1	ST13
	RBBP7	ST3GAL6
	RBFA	ST6GAL2
	RBL2	STAC
	RBM46	STAG2
	RBM6	STAMBPL1
	RBX1	STARD13
	RBX1	STAT3
	RCAN1	STELLA
	RCHY1	STK39
	RCN2	STMN3
	RCOR3	STON1
	RCSD1	STRADB
	RDX	STX12
	REEP1	STX18
	REEP5	STXBP5L
	REV1	SUMO2
	RFC5	SUPT7L
	RFK	SUV39H1
	RFX4	SV2B
	RFX7	SVIL
	RFXAP	SVOP
	RG9MTD2	SYNC
	RGS1	SYNDIG1
	RGS13	SYNE1
	RGS2	SYNE2
	RHBDD3	SYNPR
	RHBG	SYPL1
	RHOBTB1	SYT11
	RHOU	SYT13
	RHPN2	SYT4
	RIC3	TAB2
	RICTOR	TAF4B
	RIOK3	TAF8
	RIPK4	TANK
	RIT1	TAX1BP1
	RLBP1	TAX1BP3
	RNASEH2B	TBC1D14
	RND3	TBC1D4
	RNF111	TBCC
	RNF145	TBL1XR1
	RNF19A	TBPL1
	RNF219	TBX19
	RNF4	TBX21
	RNF44	TC2N
	RNF6	TCIRG1
	RNFT1	TCN1
	RP2	TCOF1
	RPAIN	TDG
	RPAP3	TECTB
	RPE65	TEPP
	RPL39	TERF2
	RPL7	TESPA1
	RPL7A	TEX30
	RPP25L	TEX9
	RPP40	TF
	RPRD1A	TFB2M
	RPS6KA5	TFF2
	RPS6KC1	TGFBR2
	RPS8	TGIF1
	RQCD1	TH1L
	RRAGB	THAP10
	RRAGD	THAP6
	RRBP1	THEM2
	RRM1	THEM4
	RRM2	THEX1
	RRM2B	THG1L
	RRP1	THPO
	RRP36	THRSP
	RSAD2	THSD1
	RSRC1	THSD7A
	RSRC2	THTPA
	RTN4	TICAM2
	RXRB	TIGAR
	S1PR3	TIMM13
	SACM1L	TIMM22
	SAP18	TINF2
	SAPS3	TKTL2
	SC5DL	TLR4
	SCAMP5	TM7SF3
	SCFD2	TM9SF3
	SCG2	TMBIM6
	SCHIP1	TMCC1
	SCN2A	TMCC2
	SCN4B	TMCC3
	SCO1	TMED5
	SDC4	TMEFF2
	SDCBP	TMEM106B
	SDHAF2	TMEM107
	SDHC	TMEM117
	SDPR	TMEM119
	SDR9C7	TMEM130
	SEC23A	TMEM136
	SEC24A	TMEM144
	SEC61B	TMEM14C
	SECTM1	TMEM156
	SELE	TMEM159
	SELT	TMEM161B
	SEMA4G	TMEM167A
	SEMA6A	TMEM167B
	SEMA6D	TMEM169
	SENP6	TMEM170A
	SEPN1	TMEM184B
	SEPT7	TMEM192
	SERINC3	TMEM199
	SERPINA5	TMEM215
	SERPINB2	TMEM218
	SERPINB2	TMEM230
	SERPINB5	TMEM231
	SERPINB9	TMEM237
	SERPING1	TMEM246
	SESN1	TMEM41B
	SETMAR	TMEM57
	SF3B1	TMEM87A
	SFPQ	TMOD1
	SFRP1	TMPO
	SFRS4	TMTC1
	SFRS9	TMX1
	SFXN4	TNC
	SGCA	TNFSF18
	SGCB	TNKS2
	SGK1	TNP2
	SGK3	TNPO1
	SGPP1	TNRC4
	SGTA	TNS1
	SH3BGRL	TNS4
	SHC1	TOB2
	SHE	TOMM5
	SHISA2	TOP2B
	SHISA5	TOR1AIP2
	SHKBP1	TOX
	SHOC2	TOX2
	SIRPD	TP53RK
	SIX3	TP63
	SKA3	TPD52
	SKAP2	TPM3
	SKI	TRA2B
	SLA	TRAPPC1
	SLA2	TRAPPC2
	SLC11A2	TRIM11
	SLC12A5	TRIM2
	SLC17A5	TRIM33
	SLC1A1	TRIT1
	SLC20A2	TRMT5
	SLC25A24	TRMT6
	SLC25A25	TRNT1
	SLC25A3	TROVE2
	SLC25A30	TRPA1
	SLC25A31	TRRAP
	SLC25A32	TSC22D1
	SLC25A38	TSC22D2
	SLC25A44	TSGA10
	SLC25A48	TSKU
	SLC27A2	TSPAN12
	SLC30A7	TSPAN14
	SLC31A1	TSPAN2
	SLC35A3	TSPYL4
	SLC35A5	TTC1
	SLC35B2	TTC14
	SLC35F5	TTC3
	SLC38A2	TTC30B
	SLC38A7	TTC32
	SLC39A1	TTC7B
	SLC39A10	TTLL11
	SLC40A1	TUBAL3
	SLC4A7	TUBGCP5
	SLC6A1	TXLNB
	SLC6A14	TYMS
	SLC6A2	TYRO3
	SLC6A7	U2AF1
	SLC7A6	UBA2
	SLC7A8	UBA5
	SLC9A6	UBA6
	SLMAP	UBE2D2
	SLMO2	UBE2I
	SLTM	UBE2L3
	SMAD1	UBE2N
	SMAD4	UBE2V2
	SMAD5	UBE2W
	SMAP	UBE3A
	SMARCA1	UBIAD1
	SMARCA2	UBL3
	SMARCA5	UBR3
	SMC4	UBR5
	SMG8	UBR7
	SMOC1	UBXN8
	SMYD1	UEVLD
	SMYD2	UFL1
	SNAP23	UGDH
	SNAPC1	UGT
	SNAPIN	UGT2A3
	SNCA	UIMC1
	SNCAIP	ULK2
	SNCG	UNC13D
	SND1	UNC5C
	SNN	UNG
	SNRPD1	UOX
	SNX10	UQCC
	SNX14	URB1
	SNX16	URI1
	SNX18	URM1
	SNX4	USP10
	SOBP	USP12
	SOCS2	USP21
	SOCS5	USP22
	SON	USP38
	SORBS2	USP39
	SORL1	USP46
	SOSTDC1	USP6NL
	SPAST	USP9Y
	SPATA2	UTP20
	SPATA22	UTP6
	SPATA4	VAPA
	SPATA7	VASH2
	SPCS1	VAT1
	SPIN1	VBP1
	SPON1	VCP
	SPOP	VEZF1
	SPP1	VMA21
	SPRED1	VNN2
	SPTBN1	VPS26A
	SPTBN5	VPS26B
	SPTLC1	VPS29
	SPTSSA	VPS35
	SPTY2D1	VPS36
	SRGN	VPS37A
	SRP19	VPS45
	SRSF6	WASF1
	SS18	WDFY2
	SS18L1	WDR75
	SSFA2	WDR82P1
	SSX2IP	WEE1
	ST3GAL5	WIF1
	ST3GAL6	WIPF1
	ST5	WNT16
	ST7	WNT2
	ST8SIA6	WTAP
	STAC	WWP1
	STAG1	WWTR1
	STAMBP	XBP1
	STAR	XPA
	STARD13	XPO7
	STAT1	XRN2
	STAT3	YAE1D1
	STC1	YARS2
	STELLA	YES1
	STIM2	YIPF5
	STK25	YIPF6
	STK3	YIPF7
	STK35	YLPM1
	STK38	YRDC
	STK38L	YTHDF3
	STMN1	YWHAB
	STON1	ZAP70
	STRAP	ZBTB1
	STRN3	ZBTB44
	STX18	ZBTB6
	STX3	ZC3H10
	STXBP1	ZC3H8
	STXBP3	ZCCHC17
	SUB1	ZDHHC17
	SUCLA2	ZDHHC21
	SUGP2	ZDHHC4
	SULT4A1	ZFR
	SUMF1	ZFX
	SUMF2	ZFYVE27
	SUMO3	ZHX1
	SUPT4H1	ZMAT3
	SUSD1	ZMYM6NB
	SV2A	ZMYND8
	SV2B	ZNF148
	SYAP1	ZNF177
	SYNDIG1L	ZNF226
	SYPL1	ZNF286A
	SYT11	ZNF292
	SYT17	ZNF295
	SYT4	ZNF297B
	SYTL2	ZNF341
	TAC1	ZNF410
	TACC2	ZNF423
	TADA1	ZNF438
	TAF13	ZNF48
	TAF1A	ZNF500
	TAF1D	ZNF655
	TAF7	ZNF706
	TAF8	ZNF713
	TAGAP	ZNF740
	TAP2	ZNF750
	TAPBP	ZNF75A
	TARSL2	ZNF830
	TATDN3	ZNRD1
	TBC1D1	ZO2
	TBC1D14	ZPBP2
	TBC1D19	ZRANB1
	TBCC	ZSCAN12
	TBX18	ZSWIM7
	TC2N	ZYG11B
	TCEANC2	ZZZ3
	TCF12
	TCHHL1
	TDG
	TDO2
	TDP2
	TDRD6
	TEAD3
	TEK
	TES
	TEX30
	TFAP4
	TFB2M
	TFCP2
	TFR2
	TGFB1I1
	TGFBR1
	TGFBR2
	TGIF1
	THAP2
	THAP6
	THBD
	THBS1
	THEMIS
	THG1L
	THRA
	THSD4
	THUMPD2
	THY1
	TICAM2
	TIFA
	TKTL1
	TLK2
	TLR10
	TLR2
	TLR4
	TM7SF3
	TM9SF3
	TMBIM6
	TMC4
	TMCC1
	TMEM109
	TMEM110
	TMEM128
	TMEM136
	TMEM14A
	TMEM14C
	TMEM159
	TMEM161B
	TMEM163
	TMEM165
	TMEM167A
	TMEM167B
	TMEM168
	TMEM17
	TMEM177
	TMEM178
	TMEM182
	TMEM186
	TMEM19
	TMEM199
	TMEM215
	TMEM218
	TMEM220
	TMEM237
	TMEM246
	TMEM251
	TMEM27
	TMEM30A
	TMEM34
	TMEM38A
	TMEM39B
	TMEM41B
	TMEM45B
	TMEM50B
	TMEM57
	TMEM68
	TMEM87A
	TMEM88B
	TMEM9B
	TMOD2
	TMOD4
	TMPRSS4
	TMX3
	TMX4
	TNFAIP8
	TNFRSF21
	TNFSF18
	TNIP1
	TNKS
	TNPO2
	TOE1
	TOM40B
	TOP2A
	TOP2B
	TOR2A
	TOX
	TP53
	TPD52
	TPK1
	TPM2
	TPM4
	TPRG1L
	TRADD
	TRAF5
	TRBV29-1
	TRIB1
	TRIM10
	TRIM11
	TRIM2
	TRIM44
	TRIM63
	TRIP4
	TRMT11
	TRMT1L
	TRMT5
	TRPM7
	TRPS1
	TSCOT
	TSEN15
	TSEN2
	TSG118
	TSPAN12
	TSPAN13
	TSPAN33
	TSPAN5
	TSPYL1
	TSPYL4
	TTC14
	TTC25
	TTC3
	TTC39B
	TTC4
	TTC9C
	TTLL11
	TTN
	TUBGCP4
	TUBGCP5
	TUSC5
	TWISTNB
	TWSG1
	TXNL4B
	TYK2
	UBA2
	UBA5
	UBA6
	UBAC2
	UBD
	UBE2D1
	UBE2D2
	UBE2D3
	UBE2D3
	UBE2E2
	UBE2F
	UBE2G1
	UBE2N
	UBE2Q2
	UBE2V1
	UBE2Z
	UBL3
	UBLCP1
	UBR7
	UBXN2A
	UCHL3
	UCK1
	UCP1
	UEVLD
	UFC1
	UGP2
	UGT1A1
	UGT3A1
	UHRF1
	UHRF1BP1L
	ULK2
	UPK3B
	USH2A
	USP11
	USP12
	USP33
	USP38
	USP46
	USP47
	UTP23
	UTP6
	VAMP3
	VCAM1
	VCAM1
	VCL
	VCP
	VEZF1
	VEZT
	VMA21
	VPS26A
	VPS35
	VPS36
	VPS37A
	VPS45
	VPS4B
	VRK3
	VSIG1
	VSTM1
	VTA1
	VTI1A
	VWA1
	VWA8
	WARS
	WASF3
	WDR12
	WDR13
	WDR45L
	WDR48
	WDR69
	WDR75
	WDR82P1
	WDYHV1
	WEE1
	WHAMM
	WIF1
	WIPF3
	WIPI2
[truncated: 63 more rows]

## Sheet: 371
Supplementary Table 1: List of targe genes by reference and altered miRNA
MiRNA 371	Reference	Altered
	AARSD1	AARD
	ABCA13	ABAT
	ABCA13	ABCB8
	ABCB8	ABCC10
	ABCD3	ABCC5
	ABCG4	ABCD4
	ABHD11	ABCE1
	ABT1	ABCF3
	ACAD9	ABCG1
	ACAD9	ABCG4
	ACBD3	ABT1
	ACLY	ACAD10
	ACOT11	ACADSB
	ACSM1	ACER1
	ADAM19	ACER3
	ADAM8	ACS
	ADAMTS2	ACSL1
	ADCY6	ACSS3
	ADIPOR2	ACTL7B
	ADORA1	ACTR1A
	AEBP2	ADAM8
	AFAP1L2	ADCK2
	AFF1	ADCY2
	AGK	ADCY7
	AGK	ADI1
	AGTPBP1	ADORA1
	AHCYL2	ADSS
	AJUBA	AGFG1
	AK3	AGK
	AKAP1	AGPAT1
	AKAP1	AGPHD1
	AKAP10	AGXT2L2
	AKAP10	AHCTF1
	AKAP8	AHCY
	AKIRIN1	AK1
	ALDH1A2	AK3
	ALDH3A2	AKAP10
	ALDH3B1	AKAP8
	ALDH3B1	AKIRIN1
	ALG12	AKR1B10
	ALKBH2	ALDH3A2
	ALPK2	ALDH4A1
	ALS2CR13	ALDH8A1
	AMIGO1	ALDH9A1
	ANAPC15	ALG10
	ANK3	ALG8
	ANK3	ALKBH4
	ANKH	ALPI
	ANKRD28	ALS2CR13
	ANKRD52	AMD1
	ANKRD9	AMIGO1
	ANTXR2	AMN1
	AOAH	AMOTL1
	AP1G1	AMT
	AP1G1	ANGPTL2
	AP1G2	ANGPTL4
	AP1M1	ANKIB1
	AP1S3	ANKRD1
	AP2A1	ANKRD17
	AP3D1	ANKRD22
	APC	ANKRD35
	APLNR	ANKRD40
	APOLD1	ANKRD65
	APRT	ANKS6
	AQP1	ANP32A
	ARCN1	ANXA3
	ARF1	ANXA6
	ARF5	AP1G1
	ARHGAP1	AP3M1
	ARHGAP30	AP3S2
	ARHGAP35	AP5M1
	ARHGDIG	APBA2
	ARHGEF2	ARF5
	ARHGEF5	ARF6
	ARID5A	ARFIP2
	ARIH1	ARHGAP1
	ARPP21	ARHGAP18
	ARSB	ARHGAP27
	ARVCF	ARHGEF25
	ASCC1	ARHGEF26
	ASH1L	ARHGEF3
	ATAD1	ARL5A
	ATG14	ARMC6
	ATG7	ARMC7
	ATIC	ARMC8
	ATL3	ARPP21
	ATP1A2	ARRB1
	ATP2A2	ARRDC2
	ATP2C2	ARRDC4
	ATP6V0A2	ASAP2
	ATP8B2	ASCC1
	ATP8B3	ASF1B
	ATXN7L3	ATF7
	AURKB	ATG13
	AVPI1	ATG14
	AXL	ATG9A
	B3GAT3	ATN1
	B4GALT1	ATOH1
	BAHD1	ATOH8
	BANK1	ATP13A1
	BAZ1B	ATP1B4
	BAZ2A	ATP2B3
	BCL7B	ATP5D
	BCOR	ATP6V1B1
	BEND6	ATP6V1B2
	BLCAP	ATP6V1G2
	BLVRA	ATP8B3
	BLZF1	ATPAF2
	BMPRIB	ATPBD4
	BNIPL	ATRIP
	BRK1	ATXN7L3
	BT.46809	ATXN7L3B
	BT.53375	AVPI1
	BT.53375	AXIN1
	BTBD6	AXL
	BTC	B4GALNT4
	BTG2	B4GALT1
	C10H11ORF46	BAG2
	C10H5orf13	BAG4
	C11H2orf49	BAIAP2
	C11H2orf68	BAMBI
	C11H9orf169	BANF2
	C11ORF16	BAZ2A
	C14H8orf46	BCAP31
	C14H8orf82	BCL2L1
	C14orf45	BCL2L14
	C15H11orf46	BCL2L2
	C16H1orf187	BET1
	C17H22orf13	BET1L
	C17orf67	BEX2
	C18H16orf57	BID2
	C18H19orf12	BOD1
	C19H17orf56	BRF1
	C1GALT1C1	BRMS1L
	C1H21ORF2	BRUNOL4
	C1H3orf38	BRWD1
	C1QTNF3	BSDC1
	C1QTNF6	BT.104881
	C20H5orf28	BT.43571
	C20H5orf28	BT.62759
	C21H14orf180	bta-mir-6518
	C21H14orf79	BTBD10
	C25H16orf5	BTG2
	C25H7ORF50	BZRAP1
	C2orf54	BZW2
	C3H1orf87	C10H14orf118
	C4H7orf41	C10H14ORF93
	C5H12orf39	C10orf118
	C5H12orf75	C11H9orf116
	C6H4orf32	C11H9ORF142
	C6ORF25	C11H9orf169
	C7H19orf21	C11H9ORF9
	C7H19orf24	C12H13orf33
	C8H9ORF156	C13H10orf47
	C8H9orf72	C13H20ORF108
	C9H12orf49	C13H20ORF12
	C9H6orf120	C13H20orf20
	C9orf69	C13H20ORF71
	CA5B	C14orf43
	CA7	C16orf72
	CAB39	C17H22orf13
	CACNB3	C18H19orf12
	CALB1	C19H17orf56
	CALCRL	C19H17orf59
	CALCRL	C1H21ORF70
	CAMK2D	C1QTNF6
	CAMK2N2	C1R
	CAMK4	C20ORF4
	CAMKV	C21H14orf79
	CANX	C22H3orf37
	CAPN11	C22H3orf62
	CAPN3	C23H6orf130
	CAPN3	C23H6orf228
	CAPN5	C24H18ORF10
	CAPRIN1	C25H16orf5
	CASC3	C25H16orf54
	CASP3	C25H16orf59
	CASP9	C25H16orf82
	CASQ2	C25H7ORF50
	CAST	C25H7orf59
	CAST	C26H10ORF2
	CAV1	C26H10ORF6
	CBLN2	C28H10orf57
	CBR4	C2CD4A
	CBX6	C2H2ORF24
	CCDC164	C3H1ORF149
	CCDC164	C4H7orf41
	CCDC170	C5H12orf59
	CCDC22	C6ORF25
	CCDC28B	C6orf89
	CCDC42B	C7H19orf53
	CCDC69	C7H19orf77
	CCDC85C	C7H5ORF15
	CCDC92	C7H5orf45
	CCDC97	C8A
	CCKBR	C8H9orf64
	CCNE2	C8orf73
	CCNG2	C9orf174
	CCNT2	CA13
	CCT3	CA5B
	CCT3	CABP2
	CD2	CACNB3
	CD21	CACNG3
	CD21	CADPS2
	CD28	CALB2
	CD300LG	CALCRL
	CD3EAP	CALHM2
	CD47	CALM
	CD52	CALR
	CD53	CAMK1D
	CD58	CAPN11
	CD8B	CAPN5
	CDA	CARHSP1
	CDC23	CARNS1
	CDC25A	CASC3
	CDC25C	CASP13
	CDC42SE1	CASP3
	CDC42SE2	CBFA2T2
	CDC6	CBLN4
	CDCA7L	CBR4
	CDCA8	CCBL2
	CDKN1A	CCDC102A
	CDKN1B	CCDC106
	CDKN2AIP	CCDC116
	CDKN2B	CCDC120
	CDS2	CCDC126
	CEND1	CCDC136
	CEP112	CCDC137
	CEP27	CCDC171
	CFTR	CCDC3
	CHAD	CCDC71
	CHD1	CCDC77
	CHD2	CCDC85C
	CHD2	CCER1
	CHGA	CCL21
	CHMP3	CCNI
	CHMP5	CCNT2
	CHMP7	CCR1
	CHRM4	CCR9
	CHRNA1	CCRK
	CHST10	CCT4
	CHST14	CD14
	CHST2	CD247
	CHTF8	CD2BP2
	CHURC1	CD300LG
	CIB1	CD302
	CIB4	CD37
	CISH	CD3E
	CITED4	CD46
	CLDN11	CD47
	CLDN12	CD79A
	CLDN2	CD82
	CLHC1	CD86
	CLINT1	CD8A
	CMPK1	CD9
	CMTM4	CD99L2
	CMTM6	CDC23
	CNN1	CDC25B
	CNOT6L	CDC27
	CNTNAP5	CDC34
	CNTROB	CDC42BPG
	COL17A1	CDC42EP1
	COL23A1	CDH10
	COMMD4	CDH17
	COMMD4	CDK19
	COMMD5	CDK2AP2
	COPE	CDKN1A
	COPS7B	CDKN1B
	COQ10B	CDKN2AIP
	COQ9	CDPF1
	CORO1C	CDR2
	CORO1C	CEACAM19
	CORO6	CEND1
	COX10	CENPE
	COX19	CENPI
	COX8B	CENPL
	CPEB3	CEP27
	CPLX2	CES4A
	CPLX3	CFL1
	CPNE9	CGGBP1
	CRELD1	CGREF1
	CRISPLD2	CHCHD4
	CSDE1	CHD1
	CSE1L	CHD1L
	CSF1R	CHD2
	CSF1R	CHERP
	CSN1S1	CHGA
	CSNK1D	CHMP3
	CSNK1D	CHMP4C
	CSPG4	CHMP7
	CSRNP1	CHRM4
	CSTF1	CHRNA1
	CTDSP2	CHRNA4
	CTNS	CHST10
	CTSF	CHST14
	CUL9	CHTF8
	CUX2	CIDEB
	CXADR	CISH
	CXCL10	CITED2
	CXHXorf36	CLDN11
	CXHXorf64	CLDN16
	CXORF23	CLDN19
	CXORF45	CLDN2
	CXXC11	CLEC1A
	CYB5RL	CLEC4A
	CYBASC3	CLEC6A
	CYP11A1	CLEC7A
	CYP19A1	CLIC2
	CYP2B6	CLIC3
	CYP2U1	CLIP1
	D2HGDH	CLRN3
	DAPK3	CLU
	DAZAP2	CMC1
	DBIL5	CMTM4
	DBNDD1	CMTM6
	DBNL	CMYA1
	DCAF15	CNBP
	DCLK1	CNDP2
	DCTN4	CNEP1R1
	DDB2	CNNM4
	DDN	CNOT6
	DDR1	CNTRL
	DDR1	COBL
	DDX10	COIL
	DDX19A	COL8A1
	DDX6	COL9A3
	DEDD2	COLEC12
	DEFB	COMMD8
	DEGS2	COMMD9
	DENND2C	COPZ1
	DGCR6L	COQ9
	DGKB	CPED1
	DHDH	CPLX3
	DHX15	CPNE2
	DHX57	CPQ
	DIABLO	CPS1
	DKK1	CRCP
	DLX3	CREB3L2
	DLX3	CRELD1
	DMP1	CRELD2
	DMRTA2	CRISPLD1
	DMTF1	CRTC2
	DNAH17	CSDC2
	DNAJC11	CSN1S1
	DNAJC16	CSRNP3
	DNAJC27	CSTF2
	DNALI1	CTDNEP1
	DOCK8	CTDSP1
	DOHH	CTH
	DPH1	CTNNA1
	DPH2	CTNNBIP1
	DPM2	CTNS
	DPT	CTSB
	DPY19L1	CTTN
	DPYS	CUBN
	DPYSL4	CUEDC1
	DPYSL5	CUX2
	DRG1	CX3CR1
	DSCC1	CXCL6
	DSG3	CXORF45
	DTX1	CYB561
	DUSP3	CYP1B1
	DUSP3	CYP2U1
	DYNLT1	CYP4A11
	E2F6	CYP4F2
	EDC4	CYP4V2
	EDN2	CYP8B1
	EFNA3	CYTH4
	EFNB1	DAAM1
	EGR4	DAD1
	EHD4	DAPK3
	EIF2S1	DAZAP2
	EIF3B	DBNDD2
	EIF4EBP2	DCAF12
	EIF4EBP3	DCK
	EIF4EBP3	DCTD
	ELMOD1	DCTN1
	ELTD1	DDAH1
	EMID2	DDAH2
	ENSBTAG00000002859	DDB1
	ENSBTAG00000006662	DDHD2
	ENSBTAG00000007731	DDIT3
	ENSBTAG00000010878	DDN
	ENSBTAG00000015047	DDR2
	ENSBTAG00000015061	DDX19A
	ENSBTAG00000016957	DDX21
	ENSBTAG00000022759	DDX39
	ENSBTAG00000024510	DDX41
	ENSBTAG00000024510	DECR2
	ENSBTAG00000025920	DEDD
	ENSBTAG00000027412	DEGS2
	ENSBTAG00000027832	DENND4A
	ENSBTAG00000031018	DEPDC5
	ENSBTAG00000031738	DEXI
	ENSBTAG00000035654	DFFB
	ENSBTAG00000038652	DGKQ
	ENSBTAG00000039970	DHCR24
	ENSBTAG00000040602	DHRS7
	ENSBTAG00000046166	DHX29
	ENSBTAG00000046730	DHX38
	ENSBTAG00000046961	DIP2B
	ENSBTAG00000047009	DIRAS2
	ENSBTAG00000047150	DIRC2
	ENSBTAG00000047150	DLG5
	ENSBTAG00000048114	DLGAP5
	EPAS1	DLK2
	EPB49	DLL4
	EPB49	DLX3
	ERLIN2	DNAJA3
	ERMP1	DNAJB1
	ERRFI1	DNAJC24
	ESRP1	DNAJC27
	ESRP2	DNAJC5
	EVL	DNAJC5G
	EXOC6	DNAJC6
	EXTL1	DNALI1
	EXTL2	DNTTIP1
	EXTL3	DOC2A
	EZH1	DOCK5
	F12	DOHH
	F13A1	DOK1
	F2R	DOK4
	F2RL2	DPAGT1
	FADS2	DPF2
	FAHD1	DPH1
	FAM102A	DPH3
	FAM102B	DPP6
	FAM110A	DPY19L1
	FAM118A	DPY19L4
	FAM120B	DPYD
	FAM120B	DR1
	FAM134A	DSTYK
	FAM167A	DTNA
	FAM168B	DTX3
	FAM188B	DUSP3
	FAM190A	DUSP9
	FAM195B	DYNC1LI1
	FAM212B	E2F4
	FAM35A	E2F6
	FAM53C	EAF1
	FAM64A	EBP
	FAM65A	ECE2
	FAM73B	ECI1
	FAM84B	ECT2
	FAP	EDEM1
	FBXL14	EFEMP2
	FBXL17	EGLN2
	FBXL2	EHMT1
	FBXL3	EHMT2
	FBXL8	EI24
	FBXO17	EIF2B2
	FBXO18	EIF4EBP3
	FBXW4	ELF1
	FEZ2	ELK1
	FGD1	ELMO2
	FGF2	ELOVL1
	FGFR4	ELOVL5
	FITM2	EMCN
	FKRP	EMILIN2
	FLJ20531	EMX1
	FLJ20584	ENDOD1
	FLJ20584	ENSBTAG00000000301
	FMNL3	ENSBTAG00000002641
	FN3KRP	ENSBTAG00000002786
	FNTB	ENSBTAG00000003289
	FOPNL	ENSBTAG00000004526
	FOSB	ENSBTAG00000009348
	FP	ENSBTAG00000011012
	FRMD4A	ENSBTAG00000011985
	FRS3	ENSBTAG00000012363
	FSCN1	ENSBTAG00000015260
	FSTL5	ENSBTAG00000020807
	FUCA1	ENSBTAG00000024849
	FXYD1	ENSBTAG00000030340
	FYB	ENSBTAG00000031548
	G2E3	ENSBTAG00000032047
	GAB1	ENSBTAG00000034192
	GABBR1	ENSBTAG00000034519
	GABPB2	ENSBTAG00000034674
	GABPB2	ENSBTAG00000038619
	GABRA5	ENSBTAG00000038635
	GADD45G	ENSBTAG00000038770
	GAK	ENSBTAG00000038835
	GAPT	ENSBTAG00000038893
	GAS7	ENSBTAG00000039326
	GAS8	ENSBTAG00000040580
	GATA5	ENSBTAG00000046486
	GCK	ENSBTAG00000046730
	GDAP1	ENSBTAG00000046823
	GDPD5	ENSBTAG00000046937
	GFAP	ENSBTAG00000047030
	GFI1	ENSBTAG00000047837
	GFOD2	ENSBTAG00000048114
	GGA3	EPO
	GGCX	EPS15L1
	GHRHR	ERAL1
	GHRHR	ERBB3
	GID8	ERGIC1
	GIGYF1	ERI3
	GINS1	ETF1
	GINS4	ETS2
	GIPC2	ETV5
	GJB3	EXOC6
	GJC2	EXOSC10
	GLTP	F11R
	GLYR1	F13A1
	GMEB2	F2RL2
	GMPR	F2RL3
	GNAT1	FA2H
	GNG7	FADS1
	GNS	FADS2
	GOLGA7B	FAM105B
	GOSR2	FAM108C1
	GPA33	FAM114A2
	GPAM	FAM125A
	GPC4	FAM127A
	GPNMB	FAM129B
	GPR133	FAM13A
	GPR133	FAM162B
	GPR172B	FAM168B
	GPR183	FAM177A1
	GPR6	FAM32A
	GPR68	FAM3C
	GPS1	FAM53C
	GPT	FAM54B
	GRASP	FAM60A
	GRB7	FAM62A
	GRM7	FAM84A
	GSPT1	FAM84B
	GSTT3	FAM89A
	GTPBP1	FAM91A1
	GYG1	FANCC
	HABP4	FANCD2
	HAGH	FAR2
	HAUS4	FASN
	HAVCR2	FAU
	HAVCR2	FAXC
	HBXIP	FBLIM1
	HDGFL1	FBXO2
	HEPHL1	FBXO36
	HES2	FBXO44
	HES6	FBXO7
	HESX1	FCHSD1
	HIF1AN	FEN1
	HIF3A	FGD1
	HINFP	FGD5
	HIST1H1E	FGF11
	HIST1H2AE	FHL2
	HIST1H2BJ	FHOD1
	HIST2H2BE	FILIP1
	HLCS	FITM2
	HMGA1	FKBP1B
	HMGCL	FKBP4
	HN1L	FKRP
	HN1L	FLJ11259
	HNF4G	FMO2
	HNF4G	FN3KRP
	HOGA1	FOLR2
	HOXB3	FOS
	HOXD11	FOXA3
	HP1BP3	FRMD6
	HPCAL4	FTO
	HPRT1	FUT1
	HR	FUT10
	HRASLS	FXYD6
	HSPA12B	GAB1
	HSPB8	GABRA5
	HSPBP1	GABRP
	HTR5A	GAD1
	IER2	GADD45B
	IFT27	GAL3ST3
	IFT27	GALNTL1
	IGDCC3	GALNTL2
	IGF2	GARNL1
	IGF2BP3	GAS2
	IGSF21	GAS7
	IL33	GATA3
	IL34	GATM
	IL36RN	GCNT1
	IL6R	GCNT2
	ING2	GEM
	INPPL1	GFI1
	INTS4	GFRA1
	INTS7	GGA1
	INVS	GGA2
	IPMK	GH1
	IPO11	GIMAP1
	IPO7	GIMAP7
	IQCE	GINS1
	IRAK1	GINS4
	IRAK2	GJB2
	IRF1	GJC2
	IRX2	GK
	IRX6	GLCE
	ISLR	GLDC
	IST1	GLT25D1
	ITFG2	GLT6D1
	ITGA3	GLTPD1
	ITGB7	GLYR1
	ITIH5	GMIP
	ITM2C	GNAI2
	ITPKA	GNAL
	ITPRIP	GNAO1
	JDP2	GNAT1
	JMJD7	GNG4
	JUNB	GNG7
	JUP	GOSR2
	KBTBD12	GPC1
	KBTBD2	GPC4
	KCNAB1	GPM6B
	KCNJ10	GPN2
	KCNJ12	GPR133
	KCNK2	GPR137
	KCNMB1	GPR52
	KCTD17	GPS2
	KCTD17	GRAMD1A
	KCTD18	GRAP
	KCTD7	GRK1
	KIAA0415	GRK5
	KIAA0907	GRPEL2
	KIAA0922	GRWD1
	KIAA1430	GSDMC
	KIAA1467	GSG1L
	KIAA1468	GSPT1
	KIAA1967	GTF2A1
	KIF3B	GTPBP1
	KIF3C	GUCY2D
	KIF5C	GYS1
	KIT	H1F0
	KLC2	H4
	KLF15	HABP4
	KLHDC1	HADH
	KLHDC8B	HAPLN2
	KLHDC8B	HBP1
	KLHL17	HDDC2
	KLHL29	HDHD1A
	KLHL33	HDHD2
	KRT80	HEBP2
	KRT82	HEPACAM
	LAD1	HEPHL1
	LAMP1	HEXDC
	LAMP2	HEYL
	LASS3	HIAT1
	LASS5	HIBADH
	LAT	HIGD1D
	LAT	HIGD1D
	LBH	HIGD2A
	LBP	HIST1H1D
	LDHA	HIST1H1E
	LDHA	HIST1H2AG
	LDLR	HIST1H2BB
	LEP	HIST1H2BN
	LGSN	HIST2H2BE
	LHFPL4	HK1
	LHPP	HLCS
	LIF	HM13
	LIMK1	HMGA1
	LIMK2	HMGB1
	LIN52	HMGCL
	LIN7C	HMGN4
	LIX1L	HN1L
	LMAN2L	HNMT
	LMAN2L	HOXA4
	LMO4	HOXA9
	LPHN2	HPCA
	LPHN2	HPCAL4
	LPHN2	HPS4
	LPHN2	HR
	LRP11	HSD11B2
	LRP11	HSD17B12
	LRRC10	HSD17B7
	LRRC71	HSPB6
	LRRC73	HTR4
	LRRN4CL	HTR5A
	LSP1	IDE
	LSS	IFFO1
	LSS	IFI30
	LY6G5B	IFNG
	LY6H	IFRD2
	LYL1	IFRG15
	LYPD1	IGF2
	M6PR	IGFBP5
	MAFG	IGFBP6
	MAGEH1	IGSF11
	MAL2	IL10RB
	MAN2A2	IL12RB1
	MAPK13	IL1A
	MAPK8	IL20RB
	MAPK8IP1	IL4R
	MAPK8IP3	IL6
	MAPRE3	IL6R
	MARCH8	ILDR2
	MARK1	ILK
	MARK2	IMPACT
	MARVELD1	INA
	MAT1A	INOS
	MAT2A	INPP5D
	MAT2B	INPPL1
	MBLAC2	INTS4
	MC2R	IQCE
	MC4R	IRAK2
	MCAM	IRAKM
	MCC	IRX2
	MEF2A	IRX6
	MEGF10	ISOC2
	MEST	ITFG3
	METTL21B	ITIH4
	MFAP1	ITK
	MFAP3	ITM2C
	MGC134232	ITPKC
	MGC134577	JAK1
	MGC137708	JAM3
	MGC138057	JARID2
	MGC139164	JMJD7
	MGC139254	JOSD1
	MGC140681	KANK2
	MGC140823	KCNB1
	MGC142702	KCNE4
	MGC152281	KCNIP2
	MGC157266	KCNJ11
	MGC157405	KCNJ2
	MGC157408	KCNK2
	MGC160046	KCNMB1
	MGRN1	KCNN1
	MGRN1	KCTD10
	MIA3	KCTD13
	MIEN1	KCTD15
	MIER2	KCTD20
	MLPH	KDM3B
	MLX	KDM8
	MLYCD	KERA
	MMD	KIAA0319L
	MMP25	KIAA0930
	MOB3A	KIAA1143
	MOB3C	KIAA1324L
	MOBKL1B	KIF2C
	MOBKL3	KLF6
	MOCS1	KLHL17
	MPZ	KLHL18
	MRAS	KLHL2
	MRPL14	KLHL20
	MRPL15	KLHL29
	MRPL34	KLK7
	MRPL4	KNG1
	MRPL51	KRT32
	MRPL52	KRT35
	MRPL53	KRT74
	MRPL54	KRT80
	MRPS18A	KRT85
	MRPS21	KRTAP4-7
	MRPS5	KRTDAP
	MRRF	L1CAM
	MRS2	LANCL1
	MRTO4	LARGE
	MRVI1	LASP1
	MRVI1	LASS5
	MSL1	LDB3
	MSN	LDLR
	MT3	LECT2
	MTCH1	LEPRE1
	MTDH	LEPREL1
	MTHFS	LEPREL2
	MTMR4	LGP2
	MTUS2	LHFPL2
	MTUS2	LHFPL4
	MUC15	LHPP
	MUC15	LHX3
	MUL1	LHX9
	MUTED	LIMA1
	MXI1	LIPA
	MYADML2	LITAF
	MYBPC1	LIX1
	MYH2	LMAN2L
	MYLIP	LMNB2
	MYO1B	LMO2
	MYO1D	LMOD1
	MYO9B	LOR
	MYOM2	LPAR2
	MYOZ3	LPAR3
	NAA25	LPHN1
	NAA50	LRPAP1
	NAB2	LRRC10B
	NAT14	LRRC25
	NAT9	LRRC45
	NBL1	LRRC57
	NCAN	LRRC71
	NCDN	LRRFIP2
	NCEH1	LSM12
	NCKIPSD	LTA
	NCOA1	LUC7L3
	NDE1	LYPD1
	NDRG4	LYRM2
	NDST1	LYSB
	NDUFAF3	LYSMD3
	NDUFS6	M6PR
	NDUFS6	MAF1
	NECAB3	MAL2
	NEIL2	MAN2A2
	NEK6	MANBA
	NFAM1	MAOB
	NFIA	MAP1S
	NFKB1	MAP2K3
	NHEJ1	MAP3K1
	NIT2	MAP3K14
	NLRX1	MAP3K8
	NMD3	MAP4
	NOD2	MAP4K5
	NOL6	MAP7D2
	NOXA1	MAPK12
	NPEPL1	MAPK8
	NR2F2	MAPK8IP3
	NR4A3	MAPKAPK3
	NR5A1	MAPRE3
	NRSN1	MARCH3
	NRSN2	MARCH8
	NSL1	MASP2
	NUDCD3	MAVS
	NUDT12	MBD5
	NUDT16	MBTPS1
	NUDT16L1	MCART1
	NUDT8	MDM2
	NUMA1	MED22
	NUPL1	MEGF10
	OCRL	MEIG1
	OGDH	MEOX2
	OGFR	MET
	OSR1	METTL21B
	OSR1	METTL9
	OTUB2	MFAP3
	PACS1	MFAP4
	PACSIN1	MFNG
	PAFAH1B2	MFSD2
	PAFAH2	MGC127133
	PAFAH2	MGC128424
	PAG1	MGC133692
	PAG2	MGC137708
	PAG-21	MGC139254
	PAG4	MGC139367
	PAG6	MGC140681
	PAG7	MGC142702
	PAG7	MGC142908
	PAG9	MGC143035
	PALB2	MGC143209
	PANX2	MGC148293
	PAQR3	MGC151537
	PARP16	MGC152585
	PCBD1	MGC155012
	PCDH18	MGC155143
	PCM1	MGC157266
	PCMTD2	MGC166151
	PCTK3	MGC166429
	PDCD7	MGC3248
	PDE4DIP	MGLL
	PDE6D	MGRN1
	PDE8B	MGST2
	PDGFB	MIA3
	PDGFB	MID1
	PDGFRB	MID1IP1
	PDK4	MIER1
	PDRG1	MIER2
	PDXDC1	MINK1
	PDXP	MIOX
	PDZD3	MLLT3
	PEAR1	MLX
	PELO	MMP11
	PFKFB3	MMS22L
	PFN2	MOB3A
	PGAP3	MOCS2
	PGK1	MOK
	PGS1	MON1B
	PHF1	MORN4
	PHF2	MOSPD2
	PHF8	MOSPD3
	PHPT1	MPDZ
	PHYHIP	MPRIP
	PI15	MPZL1
	PI16	MRAP2
	PID1	MRAS
	PIEZO2	MRPL12
	PIGR	MRPL14
	PIGR	MRPL49
	PIGR	MRPL53
	PIK3IP1	MRPL54
	PILRA	MRPS6
	PILRA	MRVI1
	PIM3	MSN
	PIP5K1C	MSR1
	PISD	MSRB2
	PITPNB	MTHFD2
	PITX2	MTHFR
	PKLR	MTMR3
	PKM2	MTTP
	PKN3	MUL1
	PLA2G15	MURC
	PLA2G3	MXRA8
	PLA2G4B	MYADML2
	PLA2G4F	MYBPC1
	PLA2G6	MYF5
	PLBD1	MYL12B
	PLBD1	MYL6B
	PLCB3	MYL9
	PLCG1	MYL9
	PLEKHB2	MYLK2
	PLEKHF2	MYOM1
	PLEKHG5	MYOZ2
	PLP1	N4BP2L1
	PLSCR3	NAA15
	PMPCA	NAA50
	PNKD	NAIF1
	PNMAL1	NAP1L5
	PNOC	NAPB
	PNRC2	NAT9
	POLDIP3	NAV1
	POLK	NBEAL1
	POLR2E	NCBP1
	PON3	NCEH1
	PPARA	NCMAP
	PPCS	NCOA4
	PPIC	NDE1
	PPIL1	NDEL1
	PPIL4	NDRG3
	PPP1R16B	NDST1
	PPP1R1B	NDST3
	PPP1R37	NDUFS6
	PPP2R2A	NECAB2
	PPP4C	NECAP1
	PREB	NECAP2
	PRELID1	NEDD4
	PRELID2	NEK6
	PRIMA1	NEU3
	PRKAB1	NEURL2
	PRKACB	NFE2L1
	PRKACB	NINJ1
	PRKAG3	NKX2-1
	PRKCB	NLRX1
	PRND	NMT1
	PROSAPIP1	NMT2
	PRPF18	NOD2
	PRPF38A	NOL10
	PRR15L	NOP10
	PRR3	NOXA1
	PRRG2	NPEPPS
	PRUNE	NQO2
	PSAPL1	NR2C2
	PSORS1C2	NR5A1
	PTAFR	NRAS
	PTBP1	NRBF2
	PTCD3	NRBP2
	PTCH1	NRM
	PTGER2	NSG2
	PTGFRN	NTHL1
	PTK7	NUCB1
	PTP4A2	NUDCD3
	PTPLAD1	NUDT16
	PTPN11	NUDT16L1
	PTPN18	NUDT4
	PTPN7	NUDT7
	PTPRD	NUDT9
	PTPRU	NUP188
	PTRF	NUP210
	PTTG1IP	NXPE4
	PXMP4	OAS1Z
	PYCRL	OASL
	QKI	OBFC2B
	R3HDM2	OCRL
	RAB15	OGFOD2
	RAB30	OPA3
	RAB31	ORAI3
	RAB37	ORC2
	RAB3C	OSBP2
	RAB3IL1	OSBPL2
	RAB5B	OTUB2
	RAB7B	OTUD4
	RAB7L1	OVOL1
	RAB8B	P2RX1
	RABEP1	P2RY13
	RABGAP1	P2RY5
	RABGAP1L	P2RY6
	RABL2B	P33MONOX
	RAC1	P4HA3
	RAD21	PACSIN1
	RAD51D	PACSIN2
	RAD54L	PAG1
	RAD9A	PAG4
	RALGAPB	PAG7
	RANBP10	PAMR1
	RANBP3	PAPOLG
	RANGAP1	PARD6A
	RAP1GAP	PARP11
	RAPGEF2	PARP16
	RAPGEFL1	PATZ1
	RARG	PAX5
	RASA3	PCDH18
	RASAL3	PCDHA13
	RASGEF1A	PCDHGC3
	RASSF1	PCGF2
	RAX2	PCGF5
	RB1	PCID2
	RBFA	PCIF1
	RBL2	PCK2
	RCBTB2	PCP4L1
	REEP1	PDCD4
	REEP2	PDCD6
	REEP3	PDE1B
	RERG	PDE2A
	RFC5	PDE5A
	RFWD3	PDF
	RFWD3	PDGFRA
	RFWD3	PDK2
	RFX2	PDK4
	RFX4	PDRG1
	RGP1	PDXDC1
	RGS19	PDXP
	RHBG	PEA15
	RHBG	PEG10
	RHOBTB1	PEX11A
	RHOF	PEX14
	RHOJ	PEX2
	RICTOR	PEX26
	RIN1	PFKFB2
	RMND1	PGF
	RNASET2	PGK1
	RND1	PGLS
	RND3	PGM3
	RNF121	PGM5
	RNF145	PGPEP1
	RNF175	PGRMC1
	RNF20	PGS1
	RNF207	PHC2
	RNF216	PHF11
	RNF34	PHF12
	RNF4	PHF20
	RNF44	PHF20L1
	RNF8	PHF23
	ROR2	PHKG1
	RPL21	PHYHIP
	RPRM	PI16
	RPS6KA5	PIAS3
	RQCD1	PICK1
	RRM2	PID1
	RRN3	PIGN
	RRP12	PIGS
	RSAD2	PIGT
	RSL24D1	PIK3R2
	RTKN	PINK1
	RTN4	PIP5K1C
	RTN4	PISD
	RTN4	PJA2
	S1PR1	PKLR
	S1PR3	PKM2
	SAAL1	PL-5283
	SAAL1	PLA2G12B
	SALL2	PLA2G4D
	SAMD12	PLA2R1
	SAO	PLAT
	SAP130	PLB1
	SARM1	PLCL2
	SARM1	PLDN
	SASH3	PLEK
	SATB1	PLEKHA6
	SCAMP5	PLEKHB2
	SCAND1	PLEKHG3
	SCARA5	PLEKHG4
	SCARB2	PLEKHG5
	SCYL3	PLEKHM2
	SCYL3	PLEKHO2
	SCYL3	PLET1
	SDC1	PLK1
	SDC3	PLN
	SDF4	PLP1
	SDR16C6	PLRG1
	SEC14L2	PMF1
	SEC16B	PMP2
	SEC23A	PNPLA1
	SEC24A	PNPLA7
	SEC24B	POFUT1
	SEC31B	POLDIP3
	SELE	POLE3
	SELE	POLR1D
	SELT	POLR1E
	SEMA4D	POLR2C
	SEMA4G	POLR2G
	SEMA7A	POLR3GL
	SEPN1	POSTN
	SERINC2	POU6F2
	SERPINA10	PPARGC1A
	SERPINA3-1	PPIH
	SERPINA3-1	PPIL1
	SERPINA3-8	PPP1CB
	SETMAR	PPP1R13L
	SF3B3	PPP1R14C
	SF3B5	PPP1R14D
	SFRP5	PPP1R16A
	SFTPA1	PPP1R16B
	SFTPB	PPP2R1A
	SGCB	PPP2R2C
	SGK3	PPP2R4
	SGPL1	PPT2
	SGPP1	PRAF2
	SGTA	PRELID2
	SH3BGRL3	PRKAR1A
	SH3BP4	PRKCDBP
	SH3GL1	PRKCG
	SH3RF1	PRND
	SHISA2	PROSAPIP1
	SHOC2	PRPF38A
	SIDT2	PRPF38B
	SIK2	PRPF4
	SIRPB1	PRR5
	SIRT7	PRRT1
	SLA	PRSS35
	SLC10A3	PSMA6
	SLC11A2	PSMB8
	SLC11A2	PSMC3IP
	SLC13A2	PSME4
	SLC14A1	PSRC1
	SLC14A1	PSTPIP2
	SLC16A3	PTAFR
	SLC17A9	PTBP1
	SLC22A5	PTCD3
	SLC22A7	PTCH2
	SLC25A34	PTDSS1
	SLC25A38	PTK2
	SLC25A44	PTPLAD2
	SLC27A4	PTPN12
	SLC2A2	PTPN7
	SLC2A5	PTPRN
	SLC31A2	PTRF
	SLC35A3	PUS7L
	SLC37A1	PXDC1
	SLC37A4	PYCR1
	SLC38A2	PYGO2
	SLC38A3	PYROXD2
	SLC46A1	QPCTL
	SLC46A3	R3HDM4
	SLC4A11	RAB10
	SLC6A15	RAB15
	SLC7A14	RAB22A
	SLC7A6	RAB24
	SMAD1	RAB2B
	SMAP2	RAB35
	SMARCA2	RAB3C
	SMG8	RAB5B
	SMO	RAB6B
	SMPD1	RAB8A
	SMPD3	RABGAP1L
	SMYD1	RAD18
	SNAI1	RAD51
	SND1	RAD9A
	SNX12	RAG2
	SNX24	RAI14
	SOBP	RALB
	SOD1	RALBP1
	SOX13	RAN
	SP1	RAPGEFL1
	SP140L	RARA
	SP7	RASA3
	SPAST	RASEF
	SPATA18	RASGEF1B
	SPATA2	RASL11B
	SPATA5L1	RAX2
	SPEF1	RB1
	SPG20	RBBP9
	SPOCK2	RBFOX3
	SPRY1	RBM19
	SPRY2	RBM23
	SPSB2	RBM28
	SPSB4	RBM43
	SPTBN4	RBM7
	SPTLC1	RBP5
	SRD5A1	RBPMS2
	SRF	RCHY1
	SRPX	REEP1
	SRSF6	REEP2
	SS18	REXO4
	SSFA2	RFC5
	SSH3	RFT1
	ST3GAL6	RG9MTD2
	ST6GAL2	RGS3
	ST7	RGS5
	ST8SIA6	RGS7BP
	STARD7	RHBDF1
	STARD9	RHBDL1
	STAT3	RHCG
	STIM1	RHOBTB1
	STK11IP	RHOF
	STK38L	RHOH
	STON1	RIC3
	STRAP	RICTOR
	STRBP	RIOK3
	STX18	RMI2
	STXBP1	RND1
	STXBP1	RND2
	SUV39H1	RNF121
	SV2B	RNF145
	SYCE1	RNF166
	SYNE1	RNF185
	SYNE1	RNF207
	SYNGR2	RNF5
	SYNRG	RNFT1
	SYS1	ROBO4
	SYT11	RPAP3
	SYT13	RPH3AL
	TADA1	RPP30
	TAF1C	RPRD1B
	TAX1BP3	RPS19BP1
	TAZ	RQCD1
	TBC1D20	RRS1
	TBC1D22B	RSAD2
	TBC1D8	RSPRY1
	TBRG4	RTF1
	TCEAL1	RTN2
	TCHP	RTTN
	TCP11L2	RUNDC3A
	TEAD2	RWDD2B
	TEC	S100A11
	TELO2	S100A16
	TEX261	S100B
	TFDP1	S1PR2
	TGFBR2	S1PR3
	TGFBR2	SAG
	TGFBRAP1	SALL2
	TGM2	SAMD3
	TGM3	SARM1
	THAP11	SART1
	THAP2	SASH3
	THAP5	SC4MOL
	THBS1	SCAMP2
	THBS3	SCAMP5
	THEM6	SCARB1
	THG1L	SCARB2
	TIAM1	SCD5
	TIMM22	SCGB1A1
	TIMM23	SCHIP1
	TIMM44	SCN1B
	TK1	SCN4B
	TLE3	SCRIB
	TLK2	SCRN1
	TM9SF3	SCYL3
	TMCC2	SDC1
	TMCC2	SDCBP2
	TMCC3	SDCCAG3
	TMED1	SDHC
	TMEM101	SEC1
	TMEM104	SEC24A
	TMEM106C	SELPLG
	TMEM115	SEMA4A
	TMEM134	SEMA6D
	TMEM134	SENP5
	TMEM140	SEPN1
	TMEM143	SEPT3
	TMEM144	SEPT4
	TMEM156	SEPT6
	TMEM161A	SERBP1
	TMEM167B	SERF2
	TMEM182	SERINC2
	TMEM184A	SERINC3
	TMEM184B	SERPINA5
	TMEM2	SERPINB9
	TMEM204	SERPINE1
	TMEM234	SETD8
	TMEM246	SETMAR
	TMEM87A	SEZ6
	TMPRSS15	SF1
	TMPRSS15	SF3A1
	TMSB10	SF3B1
	TMX3	SF3B3
	TMX4	SFN
	TNFAIP8L1	SFPQ
	TNFRSF11A	SFTPA1
	TNFSF8	SFXN2
	TNFSF9	SGCA
	TNK1	SGCB
	TNS1	SGCG
	TNS4	SGPL1
	TOLLIP	SGSH
	TOM1	SGSM1
	TOMM34	SGTA
	TP63	SH3BGRL
	TPI1	SHB
	TPM2	SHROOM3
	TPRKB	SIDT1
	TRABD	SIPA1
	TRAF1	SIPA1L2
	TRAF3IP1	SIRPA
	TRAPPC2L	SIRT3
	TRIM11	SIX1
	TRIM2	SKA3
	TRIM32	SKAP2
	TRIM46	SLA
	TRIM55	SLA2
	TRIM9	SLC11A2
	TRIM9	SLC12A5
	TRNT1	SLC13A3
	TSCOT	SLC17A7
	TSG118	SLC19A1
	TSKU	SLC1A1
	TSNAX	SLC22A7
	TSPAN13	SLC25A19
	TSPAN33	SLC25A34
	TSPO	SLC25A38
	TTC19	SLC25A44
	TTC22	SLC26A8
	TTC5	SLC35A5
	TTI1	SLC35E2
	TTK	SLC37A1
	TTK	SLC38A2
	TTLL1	SLC38A3
	TTLL11	SLC39A14
	TTLL3	SLC39A9
	TUBAL3	SLC40A1
	TULP3	SLC44A2
	TULP4	SLC4A7
	TXNL4B	SLC6A1
	TYK2	SLC6A12
	UBA2	SLC6A8
	UBA5	SLC7A14
	UBE2C	SLC7A6
	UBE2D4	SLC9A6
	UBE2G1	SLMAP
	UBE2S	SMAD9
	UBE2Z	SMARCA2
	UBE3C	SMARCAD1
	UBL4B	SMPD1
	UBR5	SMYD1
	UBR7	SNAPC5
	UBTD1	SNCAIP
	UCK2	SNRPF
	UGT2A3	SNW1
	UGT3A1	SNX18
	UGT8	SNX20
	ULK3	SOAT1
	UNC13D	SON
	UNC5A	SORBS2
	UPF3A	SORL1
	UPP2	SOSTDC1
	URGCP	SP140L
	URGCP	SP2
	URI1	SPATA2
	URM1	SPDEF
	USF2	SPE39
	USP10	SPEF1
	USP33	SPIN1
	USP4	SPNS3
	UTP11L	SPOP
	VAC14	SPRY1
	VAMP1	SPRY4
	VAMP3	SPSB1
	VCAM1	SPSB2
	VCAM1	SPSB4
	VCAM1	SPTBN1
	VCL	SRI
	VDAC1	ST3GAL3
	VDAC1	ST6GALNAC5
	VEZF1	ST8SIA4
	VILL	STAC
	VIPR1	STAT2
	VIPR2	STAT3
	VMA21	STC1
	VMAC	STIM1
	VNN1	STK10
	VPS26A	STK11IP
	VPS26B	STK19
	VPS41	STK25
	VTI1B	STK4
	VWA1	STMN3
	WASF2	STON1
	WBP11	STPG1
	WBP2NL	STRA13
	WBSCR1	STRADA
	WBSCR16	STRAP
	WDR23	STX18
	WDR23	STX4
	WDR51B	STX5
	WDR91	STX6
	WFDC3	STX8
	WHAMM	SUGP2
	WRB	SUMF2
	WSB2	SUOX
	XPNPEP3	SUV39H1
	YES1	SV2B
	YRDC	SVIL
	YWHAB	SVOP
	ZAR1	SWT1
	ZBTB7B	SYK
	ZCCHC24	SYNDIG1L
	ZCCHC3	SYPL1
	ZCCHC9	SYT7
	ZDHHC21	TAF8
	ZFAND3	TAPBP
	ZFAND5	TATDN3
	ZFP3	TAZ
	ZFYVE27	TBC1D14
	ZMYM3	TBC1D2
	ZNF148	TBC1D22B
	ZNF180	TBC1D4
	ZNF19	TBC1D8
	ZNF295	TBC1D9B
	ZNF323	TBCEL
	ZNF34	TC2N
	ZNF34	TCF12
	ZNF341	TCF15
	ZNF384	TCF7
	ZNF385A	TCF7L2
	ZNF420	TCP11L2
	ZNF451	TEAD3
	ZNF500	TECTB
	ZNF502	TEPP
	ZNF513	TERF2
	ZNF526	TEX261
	ZNF541	TFAP4
	ZNF541	TFB1M
	ZNF677	TFDP1
	ZNF706	TFF3
	ZNF75A	TGFBR2
	ZNF771	TGM2
	ZNF784	TGOLN2
	ZNF821	THAP6
	ZNHIT3	THBD
	ZSCAN12	THEM6
	ZSWIM1	THNSL2
		THRA
		THY1
		TICRR
		TIMM17B
		TIPIN
		TLE3
		TLK2
		TM7SF3
		TM9SF3
		TMCC1
		TMED1
		TMED4
		TMEM101
		TMEM104
		TMEM106C
		TMEM109
		TMEM119
		TMEM120B
		TMEM129
		TMEM134
		TMEM136
		TMEM140
		TMEM143
		TMEM145
		TMEM161A
		TMEM176A
		TMEM176B
		TMEM177
		TMEM178
		TMEM184B
		TMEM185A
		TMEM189
		TMEM19
		TMEM194B
		TMEM198
		TMEM215
		TMEM216
		TMEM222
		TMEM229B
		TMEM246
		TMEM25
		TMEM38A
		TMEM51
		TMEM52
		TMEM54
		TMEM59L
		TMEM63A
		TMEM87A
		TMEM9
		TMEM97
		TMPRSS2
		TMPRSS4
		TMX3
		TNC
		TNFRSF1A
		TNFSF12
		TNFSF18
		TNIP1
		TNK2
		TNKS1BP1
		TOMM22
		TONSL
		TOX4
		TP53BP2
		TP53I3
		TPM3
		TPRN
		TRADD
		TRAPPC3
		TRAPPC9
		TRIB1
		TRIM11
		TRIM25
		TRIM27
		TRIM29
		TRIM31
		TRMT5
		TRPM2
		TRPS1
		TSC22D2
		TSNAX
		TSPAN11
		TSPAN15
		TSPAN17
		TSTA3
		TTC13
		TTC15
		TTC5
		TTLL11
		TTLL12
		TTYH2
		TUBB3
		TUBGCP6
		TUFT1
		TUSC5
		TYK2
		TYMS
		UBAC2
		UBE2D4
		UBE2I
		UBE2Q2
		UBE2W
		UBE2Z
		UBE3C
		UGT
		UGT2A3
		UGT8
		UNC13B
		UNC13D
		UNK
		UOX
		UPK3B
		UROS
		USP18
		USP30
		USP46
		UTP11L
		VAMP1
		VAMP5
		VAPB
		VARS2
		VAT1
		VCL
		VDAC1
		VGLL4
		VIMP
		VMA21
		VOPP1
		VPS41
		VPS4A
		VRK3
		VSIG4
		VSTM4
		VTA1
		VWA1
		WAPAL
		WASF3
		WBSCR1
		WBSCR17
		WDFY1
		WDFY2
		WDHD1
		WDR38
		WDR43
		WDR45L
		WDR75
		WDR77
		WDR82P1
		WDYHV1
		WFIKKN2
		WLS
		WTAP
		WWP1
		YBEY
		YEATS2
		YES1
		YIPF2
		YIPF3
		YIPF5
		YPEL1
		YPEL3
		YTHDF1
		YWHAB
		ZACN
		ZAP70
		ZBTB1
		ZBTB9
		ZC3H18
		ZC3H8
		ZCCHC17
		ZCCHC24
		ZCCHC6
		ZDHHC16
		ZDHHC17
		ZDHHC3
		ZDHHC6
		ZFR2
		ZFX
		ZMAT4
		ZMYM3
		ZNF148
		ZNF19
		ZNF215
		ZNF297B
		ZNF3
		ZNF341
		ZNF362
		ZNF410
		ZNF48
		ZNF502
		ZNF526
		ZNF622
		ZNF777
		ZSCAN12
		ZSCAN16
		ZSCAN2
		ZWINT

## Sheet: 376b
Supplementary Table 1: List of targe genes by reference and altered miRNA
miRNA 376b	Reference	Altered
	AACS	ABCA9
	AARD	ABCD3
	ABHD6	ABHD6
	ABHD7	ACE2
	ABI3BP	ACOT11
	ABRA	ACPP
	ACBD4	ACSL6
	ACE2	ACVR1
	ACER3	ACVR2A
	ACIN1	ACYP2
	ACOT11	ADA
	ACSL1	ADAM19
	ACSM2A	ADAM23
	ACTR6	ADAMTS1
	ADD2	ADAMTS2
	ADIPOQ	ADAMTS6
	ADRA1A	ADCYAP1
	AEBP2	ADPGK
	AFG3L2	ADSS
	AFM	AFTPH
	AFTPH	AGPAT5
	AGPAT5	AGPHD1
	AHCTF1	AHCY
	AIG1	AHCYL1
	AK2	AHCYL2
	AK3	AK2
	AKAP7	AK3
	AKIRIN2	AK5
	ALDH1A1	AKAP10
	ALKBH2	AKAP7
	ALS2CR13	AKD1
	ALS2CR8	ALDH18A1
	AMMECR1L	ALDH5A1
	AMPH	ALDH7A1
	ANGEL2	ALG11
	ANKRD1	ALG6
	ANKRD13C	ALOX12
	ANKRD17	ALPK1
	ANUBL1	ALS2CR11
	ANXA2	ALS2CR8
	ANXA4	ALX1
	AP1G1	ALYREF
	AP1S3	AMIGO1
	AP3B1	AMN1
	APEX1	ANGPTL7
	APIP	ANK3
	APPL2	ANKMY2
	AQP4	ANTXR2
	ARF5	ANXA7
	ARFIP2	AOX1
	ARFRP1	AP3B1
	ARHGEF3	AP3D1
	ARL6	APC
	ARL6IP5	APOBEC2
	ARMC1	APOL
	ARMCX3	APOL3
	ARMCX6	APOLD1
	ARPC5	APPL2
	ASAH1	ARCN1
	ASAP1	ARF1
	ASB3	ARFIP2
	ASCC1	ARHGAP30
	ASPH	ARHGEF15
	ATF6B	ARHGEF2
	ATG12	ARHGEF3
	ATG14	ARL6
	ATP1A2	ARMC1
	ATP1B4	ARMCX2
	ATP4A	ARMCX3
	ATP6AP2	ARPP21
	ATP6V0D2	ASAP2
	ATP6V1A	ASB16
	ATP6V1B1	ATAD1
	ATP6V1B2	ATAD3
	ATP6V1D	ATOH1
	ATP6V1G1	ATP13A4
	ATXN7L3B	ATP1A2
	B4GALT4	ATP1B4
	B9D1	ATP2A3
	BAALC	ATP5S
	BAG3	ATP6V0A4
	BAG4	ATP6V1A
	BAMBI	ATP6V1D
	BANK1	ATP6V1G2
	BAZ1A	ATPBD4
	BAZ1B	AVPR1A
	BCAS2	AXIN2
	BCDIN3D	B3GALT2
	BCKDHB	B3GALTL
	BCL10	BABAM1
	BDA20	BAG1
	BEST1	BAIAP2
	BET1L	BATF3
	BFAR	BBOX1
	BHLHE40	BBS2
	BIRC3	BCAT1
	BOLA-DYA	BCAT2
	BORIS	BCDIN3D
	BRWD1	BCL10
	BT.46809	BDH2
	BT.53375	BFSP1
	BTC	BFSP2
	C10H14orf118	BIN3
	C10H14orf38	BMP2
	C10H14orf53	BMPER
	C10orf76	BOD1L
	C11H2orf49	BOLA-DRA
	C13H10orf47	BOLL
	C13H20ORF12	BPIFA1
	C14H8orf22	BPIFB1
	C14H8orf47	BRAF
	C19H17orf42	BRDT
	C1QTNF3	BRMS1L
	C1R	BRP44L
	C20H5ORF22	BRPF1
	C22H3orf23	BRWD2
	C23H6orf228	BSDC1
	C23H6ORF62	BT.61395
	C24H18orf32	bta-mir-6518
	C25H16orf93	BTC
	C28H10orf57	BTG1
	C29H11orf54	BTIMP-3
	C29H11orf73	BZW1
	C3H1orf189	C10H14orf53
	C3H1orf52	C10H15orf29
	C4orf3	C10H15ORF41
	C5H12orf23	C10H5orf13
	C5H12orf28	C12ORF2
	C5H12orf59	C13H20ORF108
	C5H12orf68	C13H20orf111
	C5H22orf23	C13H20ORF85
	C5H22orf28	C14H8orf22
	C6orf89	C14H8orf34
	C7	C14H8orf47
	C7H5orf54	C14orf45
	CA3	C16H1orf170
	CALB1	C16H1orf174
	CALCOCO2	C17H4orf46
	CALCRL	C18H19orf12
	CALHM2	C18H19orf54
	CALR	C1H21ORF7
	CAMK2D	C1orf222
	CAMKV	C1orf63
	CAPN2	C1QTNF6
	CAPZA1	C1QTNF7
	CAPZA2	C20H5orf28
	CASQ2	C20H5orf34
	CBLN4	C20ORF13
	CCDC120	C22H3orf14
	CCDC170	C23H6ORF105
	CCDC43	C23H6orf228
	CCDC91	C23H6ORF62
	CCNB2	C24H18orf32
	CCNC	C25H16ORF42
	CCNG1	C25H16orf5
	CD1A	C25H7ORF26
	CD300LG	C29H11orf73
	CD36	C3H1orf210
	CD3D	C5H12orf23
	CD47	C5H12orf35
	CD55	C5H12orf45
	CD79A	C5orf42
	CD99L2	C6orf89
	CDC42BPG	C7
	CDC42EP3	C7H19orf10
	CDH15	C7H19orf77
	CDK5RAP1	C8B
	CDKN2B	C9H6ORF35
	CDR2	CA1
	CENPC1	CA3
	CENPI	CA5B
	CENPO	CALCRL
	CENPQ	CALHM2
	CEP27	CAMTA1
	CEP70	CAPRIN1
	CEP97	CAPZA2
	CETN4	CASKIN2
	CGGBP1	CASP3
	CGI-119	CASR
	CGN	CCDC127
	CHMP2B	CCDC152
	CHMP3	CCDC27
	CHMP4A	CCDC85C
	CHORDC1	CCKBR
	CHRNA1	CCL11
	CHRNA4	CCL22
	CHST2	CCNT2
	CHST9	CCR7
	CHUK	CD1A
	CINP	CD27
	CLCN4	CD302
	CLDN16	CD53
	CLDN8	CD86
	CLHC1	CD8A
	CLIP1	CD8B
	CLN3	CDC26
	CLNS1A	CDC42BPG
	CMC2	CDC42SE2
	CMC2	CDC7L1
	CNDP1	CDH11
	CNGA3	CDK4
	CNNM2	CDKAL1
	CNR2	CDKN1B
	CNTN1	CDO1
	CNTNAP5	CENPC1
	COG3	CEP290
	COG4	CEP57L1
	COG5	CFH
	COL8A1	CFL2
	COQ10A	CGN
	COQ6	CGREF1
	COX6C	CHAC2
	CREB1	CHCHD1
	CRIPT	CHD3
	CRISP3	CHERP
	CRISPLD1	CHGB
	CRISPLD2	CHMP2B
	CRLF3	CHMP3
	CSDE1	CHRNA1
	CSNK1G3	CHRNB1
	CTBP2	CHRNE
	CTGF	CHURC1
	CTNNA1	CIAO1
	CTNS	CIP29
	CUTC	CISD2
	CUX2	CKM
	CXCL6	CLASP2
	CXHXorf56	CLCA3
	CXHXorf66	CLCN2
	CXORF45	CLDN16
	CYBB	CLDN2
	CYP19A1	CLEC7A
	CYP2E1	CLHC1
	CYP2R1	CLIC2
	CYP2U1	CLUL1
	CYP39A1	CLYBL
	CYP4V2	CMC1
	CYTH4	CNKSR2
	DAPP1	CNR2
	DAZL	COG3
	DCLK1	COIL
	DCP1A	COL15A1
	DCPS	COL5A3
	DDAH1	COL8A1
	DDHD2	COMMD10
	DDO	COQ4
	DDX1	COQ5
	DDX19A	COX8B
	DDX6	CPM
	DEK	CREB1
	DENND2C	CREBZF
	DET1	CREG1
	DGAT2	CRIPT
	DGKB	CRISP2
	DIRAS3	CRISP3
	DKK3	CRISPLD1
	DLX5	CSE1L
	DMTF1	CSF1R
	DNASE1L2	CSNK1G3
	DNM1L	CSPP1
	DOCK10	CSRNP3
	DOK1	CTNNA1
	DPH5	CTPS
	DPP8	CTXN3
	DPYD	CUGBP1
	DR1	CUL4B
	DSC1	CUX2
	DSC3	CX3CR1
	DSP	CXCL6
	DSTN	CXHXorf69
	DUSP19	CXORF23
	EBAG9	CYP19A1
	ECHDC1	CYP2B6
	ECT2	CYP2C87
	EDEM2	CYP2U1
	EEPD1	CYP4V2
	EFHA1	CYP51A1
	EFHD1	DAAM1
	EFNA2	DARS2
	EFS	DBC1
	EHMT1	DBNL
	EIF2A	DCK
	EIF2C2	DCLK1
	EIF3I	DCLK3
	EIF4G2	DDAH1
	ELF1	DDN
	ELMO3	DDO
	ELMOD2	DDX1
	EMID1	DDX26B
	EMP2	DDX52
	ENDOU	DDX56
	ENKUR	DGKB
	ENOX1	DHFR
	ENPP4	DHRS12
	ENSBTAG00000001627	DHX38
	ENSBTAG00000006662	DHX40
	ENSBTAG00000008343	DIP2B
	ENSBTAG00000011019	DIRC2
	ENSBTAG00000012491	DMP1
	ENSBTAG00000024849	DMWD
	ENSBTAG00000026637	DNAH17
	ENSBTAG00000035785	DNAJA4
	ENSBTAG00000036154	DNAJC27
	ENSBTAG00000037799	DNALI1
	ENSBTAG00000037989	DNM1
	ENSBTAG00000038058	DOCK10
	ENSBTAG00000038635	DOCK8
	ENSBTAG00000038893	DOLPP1
	ENSBTAG00000039046	DPH5
	ENSBTAG00000046220	DPP10
	ENSBTAG00000046478	DPYD
	ENSBTAG00000046653	DPYS
	ENSBTAG00000046730	DPYSL2
	ENSBTAG00000047009	DRD1
	ENSBTAG00000048215	DSC1
	EPAS1	DSE
	EPCAM	DSG1
	EPHX3	DTNA
	EPM2A	DUOXA1
	ERLIN1	DZIP1
	ERLIN2	EAPP
	ESD	ECHDC1
	ETAA1	ECHDC2
	EXOSC1	ECSCR
	EXOSC10	EDNRA
	EXTL2	EFEMP1
	EZH1	EFHC1
	EZR	EFHD1
	F11	EGLN3
	F2R	EID1
	F9	EID2
	FAM161A	EIF1
	FAM162B	EIF1
	FAM167A	EIF2B1
	FAM185A	ELK3
	FAM206A	ELMO1
	FAM208B	ELMO2
	FAM26D	ELOVL1
	FAM46D	ELTD1
	FBXL17	EMCN
	FBXL21	EME1
	FBXO3	ENDOD1
	FCRL1	ENOX1
	FEN1	ENPP4
	FERMT2	ENSBTAG00000000258
	FGF2	ENSBTAG00000000336
	FIBIN	ENSBTAG00000000623
	FKBP14	ENSBTAG00000000966
	FLRT3	ENSBTAG00000001297
	FMO2	ENSBTAG00000003289
	FNBP1L	ENSBTAG00000003408
	FOPNL	ENSBTAG00000010458
	FOXA3	ENSBTAG00000011036
	FP	ENSBTAG00000011313
	FRMD4B	ENSBTAG00000019672
	FRMD6	ENSBTAG00000021906
	FRRS1	ENSBTAG00000023177
	FSTL1	ENSBTAG00000024647
	FUCA1	ENSBTAG00000025920
	FUT10	ENSBTAG00000031355
	FUZ	ENSBTAG00000031548
	FXYD3	ENSBTAG00000032872
	G6PC	ENSBTAG00000033759
	GADD45B	ENSBTAG00000034138
	GAL3ST4	ENSBTAG00000034945
	GALE	ENSBTAG00000035785
	GAN	ENSBTAG00000036058
	GATC	ENSBTAG00000037799
	GBP4	ENSBTAG00000037902
	GCA	ENSBTAG00000037989
	GCFC	ENSBTAG00000038085
	GCLM	ENSBTAG00000038540
	GCNT1	ENSBTAG00000038619
	GDAP1	ENSBTAG00000038652
	GGA3	ENSBTAG00000038878
	GJC2	ENSBTAG00000038966
	GLYR1	ENSBTAG00000039046
	GNAI1	ENSBTAG00000039504
	GNAI2	ENSBTAG00000039693
	GNB5	ENSBTAG00000039705
	GNS	ENSBTAG00000039714
	GOLPH3	ENSBTAG00000046586
	GPAM	ENSBTAG00000046587
	GPATCH2	ENSBTAG00000046614
	GPD1L	ENSBTAG00000046799
	GPR52	ENSBTAG00000046901
	GPX7	ENSBTAG00000047009
	GRIA2	ENSBTAG00000047303
	GRM3	ENSBTAG00000048114
	GRPEL1	EPHB1
	GRPEL2	EPHX2
	GSDMA	EPM2A
	GSKIP	ERCC6L2
	GSPT1	EREG
	GSTA1	ERG
	GSTM4	ERO1L
	GTF3C2	ERO1LB
	GUCY2F	ERRFI1
	GXYLT2	ESCO1
	H2B	ESD
	HABP4	ESM1
	HAL	ETV5
	HAO2	EVI2A
	HARBI1	EXOC5
	HAS2	EXOC6
	HAUS5	EXTL2
	HBS1L	F11R
	HEBP2	F13A1
	HES5	FA2H
	HEXIM1	FABP5
	HIATL1	FAF2
	HIF3A	FAM108B1
	HINT1	FAM108C1
	HIST3H2A	FAM115A
	HLCS	FAM118A
	HNRNPR	FAM135B
	HOXA9	FAM13A
	HOXC4	FAM151B
	HOXD10	FAM162B
	HPCAL4	FAM167A
	HSDL1	FAM176B
	HSPA12B	FAM188A
	HTR2A	FAM210A
	HTR4	FAM35A
	HTR5A	FAM3C
	HUS1	FAM46D
	IER3	FAM54A
	IER3IP1	FAM58A
	IFI44L	FAM63B
	IFT88	FAM72A
	IKZF2	FAM84B
	IKZF5	FANCI
	IL11RA	FAR2
	IL17F	FASLG
	IL6	FBLIM1
	INA	FBLN1
	INOS	FBN2
	IPO7	FBXL2
	IPP	FBXO25
	IQCC	FBXO36
	IRF1	FBXO47
	IRF8	FCGR3A
	IZUMO3	FCRL1
	JAG1	FGF13
	JAKMIP2	FGF2
	JMJD1C	FKBP14
	KANK4	FLJ21128
	KBTBD2	FLRT3
	KCNA4	FMO3
	KCNE4	FMO5
	KCNH6	FNBP1L
	KCNJ10	FOPNL
	KCTD4	FOS
	KCTD7	FPGT
	KDELC1	FRMD4A
	KHDRBS3	FRMD6
	KIAA1430	FSTL1
	KIAA1704	FTSJ1
	KIAA1737	FUT10
	KIAA1967	FXYD7
	KIF3C	FYB
	KIT	G2E3
	KLF15	G6PC
	KLHL18	GABPB2
	LACTB2	GABRA1
	LAMP2	GABRA5
	LAPTM4A	GAD1
	LARS	GALNT3
	LASP1	GAPT
	LAT	GAS7
	LCK	GATA4
	LCORL	GBA3
	LEF1	GCFC
	LEPROT	GCG
	LHFPL4	GDAP1
	LIN7C	GDPD2
	LIPA	GGA2
	LITAF	GGA3
	LOH12CR1	GGCX
	LONP1	GINS1
	LPAR4	GIT2
	LPCAT3	GJA1
	LPL	GJA5
	LRIG3	GJB2
	LRP12	GJC3
	LRPAP1	GK5
	LRRC10	GLA
	LRRC57	GLO1
	LRRC71	GLRX2
	LY6G6D	GLYR1
	LY6G6E	GM2A
	LYAR	GMCL1
	LYG2	GNAI1
	LYPLAL1	GNAI3
	LYRM5	GNG11
	LYSB	GNG11
	LYSMD2	GNG4
	MAGEE2	GNPDA1
	MAGEH1	GNPTAB
	MAGOHB	GNS
	MAL2	GPATCH2
	MANBA	GPN1
	MAP2K1	GPNMB
	MAP3K1	GPR116
	MAP3K5	GPR133
	MAP3K7	GPR17
	MAP4K5	GPR77
	MAPK14	GPX7
	MAPK8	GRK5
	MASP1	GRO1
	MASP2	GSKIP
	MBD5	GSTA1
	MBL	GSTA2
	MCL1	GSTA5
	MDFIC	GTF2IRD1
	MED21	GUCY1B1
	MEF2A	GUCY2C
	MEOX2	GZMA
	MEST	H2B
	METTL7A	HACE1
	MFAP3	HADHB
	MGC126945	HAPLN1
	MGC127766	HAUS5
	MGC128424	HCLS1
	MGC134132	HDC
	MGC134232	HECW1
	MGC137708	HEPACAM
	MGC140681	HERC4
	MGC142792	HERC6
	MGC155012	HEYL
	MGC155143	HIBADH
	MGC157163	HIPK3
	MGC157237	HIRA
	MGRN1	HIST1H1D
	MIA3	HIST1H2BB
	MIPOL1	HIST1H2BI
	MKNK1	HIST1H2BN
	MLLT11	HIST2H2BE
	MME	HLA-DQA1
	MMP2	HMGA1
	MMP7	HMGCR
	MOB3A	HMGN4
	MOBKL3	HN1L
	MOCS2	HNRNPUL1
	MPZL1	HNRPLL
	MRAS	HOMER2
	MREG	HOXA4
	MRPL3	HPCA
	MRPL51	HSD17B7
	MRPL52	HSTN
	MRPL54	HTR2A
	MRPS9	ICK
	MRS2	ID1
	MRVI1	IDH1
	MS4A13	IER3IP1
	MSANTD4	IFI6
	MT1A	IFIT5
	MT1E	IGBP1
	MT3	IGF2BP3
	MTHFD2	IGF-I
	MTMR3	IGSF11
	MTMR4	IKZF5
	MTMR6	IL15RA
	MUS81	IL17F
	MYBPC1	IL1A
	MYNN	IL1B
	MYO1B	IL1RN
	MYOZ3	IL33
	NAA15	IL36RN
	NAA50	IL6R
	NAAA	IL8
	NAB1	ILDR1
	NAPB	ILDR2
	NAT9	ILVBL
	NCAM2	INPPL1
	NCBP1	INSIG1
	NCEH1	IQGAP1
	NCOA4	IRF2BP2
	NDRG4	ISG20L2
	NDST3	ISL1
	NDUFAF6	IST1
	NDUFC2	ITCH
	NDUFS6	ITGA2B
	NEDD1	ITGB5
	NEFL	ITPRIP
	NEU3	JOSD1
	NEUROD6	JPH3
	NFIB	KAL1
	NFKBIZ	KCMF1
	NFS1	KCNA4
	NFYC	KCNC1
	NGLY1	KCNE1L
	NHLRC3	KCNJ13
	NHP2L1	KCNK17
	NIPSNAP3A	KCNMB1
	NKAPL	KCNMB4
	NMT2	KCNRG
	NMUR2	KCTD1
	NNT	KCTD4
	NOC3L	KCTD5
	NOP10	KDELR2
	NPHP4	KDM1B
	NPL	KDR
	NPM3	KHDRBS2
	NPNT	KIAA0196
	NRAS	KIAA0528
	NRCAM	KIAA1598
	NRIP3	KIF3B
	NRSN2	KIF5B
	NSG2	KLF11
	NSRP1	KLHL20
	NTN4	KLHL9
	NTNG2	KLK10
	NUAK2	KNG1
	NUCKS1	KRR1
	NUDT11	KRT20
	NUDT5	KRT24
	NUS1	KRT27
	OASL	KRT33A
	OBFC1	KRT34
	OBFC2A	KRT5
	OCLN	KRT74
	OCRL	KRTAP4-7
	ODAM	KXD1
	OR12D2	L2HGDH
	ORAI2	LACC1
	ORMDL3	LAPTM5
	OSBPL7	LARGE
	OSTN	LEPROT
	OVOS2	LGALS3BP
	OXR1	LHFPL2
	P2RY12	LHX9
	P2RY6	LIMA1
	PAFAH2	LIMS2
	PAH	LIN7C
	PAK6	LIX1
	PAN3	LIX1L
	PARD6G	LNP1
	PARP11	LPHN2
	PBX4	LPL
	PCBD1	LRP11
	PCDH18	LRP12
	PCDHA13	LRRC10
	PCGF5	LRRTM2
	PCK2	LRRTM3
	PCMTD1	LTA
	PDE1A	LUM
	PDE4B	LY75
	PDE8A	LYAR
	PDGFB	LYPD1
	PDGFRA	LYPLA1
	PDIA6	LYPLAL1
	PDK2	LYSMD2
	PDRG1	LYZ1
	PDYN	MAD2L1
	PEAR1	MAEL
	PEX11A	MAGEE2
	PEX12	MAK16
	PEX7	MALL
	PGHS-2	MAN2B1
	PGM2	MAP1LC3C
	PGPEP1	MAP3K11
	PGRMC2	MAP3K8
	PGS1	MAP4K3
	PHLDB2	MAPK10
	PI4K2B	MAPK8
	PID1	MAT2A
	PIGB	MAVS
	PIGF	MBD6
	PIGR	MBNL1
	PIGY	MBOAT1
	PKIA	MBP
	PL-5283	MDFIC
	PLEKHA3	MED30
	PLEKHA5	MEGF10
	PLEKHG4	MEIS1
	PLEKHM1	MEIS2
	PLG	MEOX1
	PLIN2	MERTK
	PLK1	MFSD10
	PLN	MGC128424
	PLOD2	MGC137061
	PLSCR4	MGC137708
	PLXNC1	MGC138057
	PMP2	MGC139603
	PNPO	MGC140681
	PNRC2	MGC142702
	POLD2	MGC142908
	POLDIP3	MGC143209
	POLK	MGC151537
	POLR3A	MGC152281
	POLR3F	MGC155012
	PON2	MGC155143
	POU6F2	MGC157163
	PPARGC1A	MGC157405
	PPIL3	MGC160046
	PPIP5K2	MGC166151
	PPP1CC	MGRN1
	PPP1R14C	MGST1
	PPP1R16B	MIA3
	PPP1R21	MID1
	PPP1R3F	MIER1
	PPP2R5C	MIPOL1
	PPT2	MIS12
	PRELID2	MKNK1
	PREPL	MON1B
	PRND	MPV17L
	PROSAPIP1	MPZ
	PROSC	MPZL1
	PRPF38A	MPZL3
	PRPS1	MRAS
	PRPSAP2	MRPL10
	PRSS35	MRPL15
	PRSS8	MSANTD4
	PSEN2	MSN
	PSMA2	MSRA
	PSMD10	MTCP1NB
	PSMD11	MTHFD2
	PSORS1C2	MTHFD2L
	PSPH	MTHFR
	PSTPIP2	MTMR3
	PTCD3	MTMR4
	PTGDR	MTMR6
	PTH	MTMR7
	PTHLH	MTPAP
	PTMA	MTUS2
	PTPN11	MUC15
	PTPRK	MUTED
	PTPRR	MYBL1
	PTPRZ1	MYBPC1
	PUS7L	MYF5
	QPCT	MYO10
	QSOX1	MYO1D
	R3HCC1	MYPN
	RAB15	MZT1
	RAB19	N6AMT1
	RAB36	NAA60
	RAB39B	NARS
	RAB40B	NCBP1
	RAB8B	NCF2
	RABEP1	NCKAP1L
	RABGAP1L	NCKIPSD
	RAD1	NCL
	RAD18	NDC80
	RAD51C	NDRG3
	RAG2	NDRG4
	RALGAPB	NDUFAF6
	RANBP10	NECAP1
	RANBP2	NEDD9
	RAP2A	NEK4
	RASA1	NEPN
	RASD2	NEU1
	RASEF	NEUROD6
	RASGEF1B	NFE2L1
	RASGEF1C	NIPSNAP1
	RASGRP3	NLGN3
	RASL10A	NLK
	RCBTB1	NNAT
	RCE1	NOD2
	RECS1	NOL12
	REEP1	NOL4
	REEP5	NONO
	REV3L	NOP10
	RFX2	NPEPPS
	RHBDL2	NPY5R
	RHOB	NQO1
	RHOU	NRAS
	RIMS2	NRN1
	RIOK2	NRP1
	RIOK3	NSF
	RIT1	NSUN6
	RMND1	NTF3
	RNF10	NUBPL
	RNF114	NUCKS1
	RNF144B	NUDT11
	RNF19A	NUDT12
	RNF20	NUDT4
	ROBO4	NUPL1
	RPH3AL	NXNL2
	RPP25L	NXPE4
	RPS6KA5	NXT2
	RPS6KC1	OCA2
	RRAGB	OGDHL
	RSL1D1	OGT
	RTN3	OLA1
	RUNDC3A	OLFML3
	S100A14	OPA3
	SAA4	OR12D2
	SAMD3	ORC5L
	SAT1	OSTC
	SATB1	OXLD1
	SBDS	OXT
	SBF2	P2RY13
	SCAND1	P4HA1
	SCARB2	PAAF1
	SCD5	PAPD5
	SCEL	PARD6G
	SCFD2	PARK2
	SCG2	PARP1
	SCN4B	PARP11
	SCO1	PCDH1
	SCOC	PCDH18
	SCRN1	PCK1
	SDPR	PCNA
	SEC23A	PCTK1
	SECTM1	PDCL
	SENP2	PDE1A
	SENP6	PDE2A
	SEPT2	PDE4B
	SERF1	PDE6A
	SERINC3	PDE6G
	SERPINB5	PDGFD
	SERPINE2	PDHA1
	SERTAD4	PDIA6
	SETMAR	PDXDC1
	SFTPA1	PEX11A
	SFXN1	PEX11B
	SFXN2	PEX12
	SGCA	PEX13
	SGK2	PFKFB3
	SGK3	PGAM1
	SGOL1	PGK1
	SH3BP4	PGRMC1
	SH3GL2	PHAX
	SHMT1	PHLDA2
	SIAT7B	PHYH
	SIDT2	PIGM
	SIGLEC1	PIK3CG
	SIGMAR1	PITX2
	SIRPA	PKD2
	SKAP2	PKIG
	SLBP2	PLAC8
	SLC10A4	PLAU
	SLC11A2	PLEKHA6
	SLC1A1	PLK4
	SLC1A3	PLN
	SLC22A7	PLRG1
	SLC25A20	PLSCR4
	SLC25A38	PMP2
	SLC26A11	PMP22
	SLC28A3	PNMAL1
	SLC2A1	PNPLA1
	SLC2A3	POGZ
	SLC2A5	POLE3
	SLC31A1	POLK
	SLC33A1	POLR3B
	SLC35A1	POM121L2
	SLC35A5	PON2
	SLC35E3	PPARGC1A
	SLC38A2	PPCS
	SLC46A1	PPFIA2
	SLC4A7	PPP1R14C
	SLC6A1	PPP2R3A
	SLC7A14	PPT1
	SLC7A6	PRCP
	SMAD5	PRDM1
	SMARCA2	PRDM8
	SMG1	PRDM9
	SMYD1	PRDX3
	SNAP23	PRKAA1
	SNAP25	PRKCI
	SNAPC1	PRKCQ
	SNRPF	PRM1
	SNX24	PRND
	SNX27	PRNP
	SOCS5	PRPF18
	SON	PRPF4
	SORL1	PRPSAP1
	SP140L	PRR11
	SPAST	PRR5L
	SPATS2	PRSS35
	SPN	PRSS46
	SPOCK2	PRSS53
	SPP1	PRUNE2
	SPRYD4	PSAT1
	SPTLC1	PSMB8
	SPTSSA	PSMC6
	SPZ1	PSMD4
	SRD5A1	PSTPIP2
	SRGN	PTGER2
	SRPK1	PTGS1
	SRSF1	PTPLB
	SSFA2	PTPRK
	SSRP1	PTPRR
	SSX5	PTRHD1
	ST8SIA6	PTTG1IP
	STAC	PUM1
	STAMBPL1	PUS7
	STAP1	PUS7L
	STIM1	QKI
	STK3	QPCT
	STK38	QRSL1
	STRA6	RAB1A
	STRAP	RAB33B
	STRN3	RAB39B
	STX7	RAB40B
	STXBP5	RAB5C
	SUB1	RAB6A
	SULT1E1	RAB6B
	SUMO1	RAB7L1
	SUMO3	RAB8B
	SVOP	RABGGTA
	SYNC	RAD23B
	SYNE2	RAG2
	SYNRG	RANBP10
	SYP	RAP2C
	SYPL1	RAPGEF2
	SYT4	RARG
	SYTL2	RASGEF1B
	TAC1	RASGEF1C
	TAF13	RASL11B
	TAF8	RAX2
	TAF9	RBM27
	TAGLN3	RBMS3
	TAL1	RCHY1
	TAPBP	RCL1
	TBC1D4	RFX2
	TBC1D9B	RFX7
	TBL1XR1	RG9MTD2
	TBX20	RGN
	TBXAS1	RHBDL2
	TCEB3	RHOBTB1
	TCHP	RHOH
	TCL1B	RHOJ
	TCTEX1D2	RHOT1
	TDG	RILPL2
	TDO2	RIT1
	TEC	RLIM
	TERF1	RMND1
	TEX9	RND3
	TFAP2A	RNF114
	TFF1	RNF14
	TGFBR1	RNF183
	TGM2	RNF219
	THAP2	RNF44
	THBD	RNF6
	THSD1	ROBO2
	TICAM2	RP2
	TIMM13	RPH3A
	TLR2	RPL11
	TM2D1	RPL39
	TMBIM6	RPP14
	TMED10	RPRD1B
	TMEM120B	RPUSD4
	TMEM136	RRAGD
	TMEM143	RRM2
	TMEM144	RRS1
	TMEM156	RTCA
	TMEM161B	RUNDC3B
	TMEM168	RXRG
	TMEM176A	S1PR1
	TMEM176B	S1PR5
	TMEM177	SAP30
	TMEM178	SAPS3
	TMEM182	SAV1
	TMEM183	SBDS
	TMEM19	SCAMP1
	TMEM215	SCARA5
	TMEM230	SCD5
	TMEM237	SCEL
	TMEM246	SCFD2
	TMEM251	SCG5
	TMEM37	SCN2A
	TMEM68	SCRN1
	TMTC1	SDHAF1
	TMX3	SDHAF2
	TNFSF18	SDPR
	TNK2	SDR16C5
	TNPO1	SDR16C6
	TNS4	SEC1
	TOMM20	SEC23A
	TOX4	SEMA3C
	TP53RK	SEMA4F
	TRAIP	SEMA4G
	TRAPPC2	SERPINA7
	TRDC	SERPINE2
	TRIM6	SERPINI2
	TRPA1	SERTAD4
	TRUB2	SETMAR
	TSNAX	SF3B1
	TSPAN3	SFRP1
	TTLL11	SFTPA1
	TUBA1B	SFXN4
	TUBAL3	SGK1
	TUBD1	SGK196
	TWSG1	SGK2
	TYK2	SGPP1
	UBE2D2	SH3BGR
	UBE2W	SH3GL2
	UBL3	SHOC2
	UBQLN3	SIDT2
	UCHL5	SIRT7
	UCK1	SKAP2
	UCK2	SLA2
	UCP1	SLC10A1
	UFD1L	SLC10A4
	UGT8	SLC11A2
	UHRF1	SLC12A5
	UIMC1	SLC13A4
	UPP2	SLC16A1
	USP12	SLC17A6
	USP53	SLC18A2
	UTP6	SLC19A1
	VASP	SLC19A3
	VEGFC	SLC22A5
	VPS13D	SLC24A6
	VPS26A	SLC25A24
	VPS29	SLC25A27
	VPS36	SLC25A38
	VPS37A	SLC25A41
	VPS4B	SLC26A3
	VPS54	SLC28A3
	VSIG4	SLC2A11
	VSNL1	SLC30A5
	VSTM1	SLC30A6
	WDR20	SLC31A1
	WDR48	SLC35A1
	WDR77	SLC35C1
	WDR92	SLC35F5
	WFIKKN2	SLC37A2
	WIPF1	SLC38A2
	WIPI2	SLC39A9
	WRN	SLC4A7
	XBP1	SLC6A12
	XKR8	SLC6A4
	YARS2	SLC6A7
	YEATS2	SLC7A10
	YES1	SLC7A6
	YPEL5	SLC9A5
	ZBP1	SLMAP
	ZBTB1	SMAD4
	ZBTB44	SMAD5
	ZBTB6	SMAD9
	ZBTB8OS	SMAP
	ZBTB9	SMCR7L
	ZDHHC21	SMEK2
	ZFAND5	SMG7
	ZFP36L1	SMG8
	ZFR	SMPX
	ZMAT4	SNX11
	ZMYM3	SNX3
	ZMYND11	SOBP
	ZMYND12	SORL1
	ZNF148	SOSTDC1
	ZNF177	SP140L
	ZNF180	SP2
	ZNF181	SPAST
	ZNF19	SPATA6
	ZNF200	SPN
	ZNF226	SPP2
	ZNF236	SPRED1
	ZNF266	SPRR3
	ZNF295	SPRY2
	ZNF3	SPRY4
	ZNF317	SRSF2
	ZNF383	SS18
	ZNF384	SS18L1
	ZNF547	SSBP2
	ZNF566	SSFA2
	ZNF668	ST13
	ZNF75A	ST3GAL6
	ZNF891	ST8SIA6
	ZRANB3	STAP1
	ZSCAN12	STARD3NL
	ZWINT	STARD7
		STAT1
		STEAP2
		STK32A
		STK33
		STMN4
		STON1
		STX6
		SUB1
		SULF2
		SULT1E1
		SYAP1
		SYNDIG1
		SYNE1
		SYT11
		SYTL2
		TAC1
		TACR2
		TACR3
		TADA3L
		TAF13
		TAF8
		TAP1
		TARSL2
		TBC1D20
		TBCCD1
		TBX18
		TCEAL1
		TCF15
		TCF7L2
		TECTB
		TFAP2A
		TFAP4
		TFCP2
		TGDS
		TGFB3
		TGFBR2
		TGM2
		THBD
		THBS1
		THEMIS
		THNSL2
		THOC7
		TICAM2
		TIFA
		TIMM8A
		TIMM9
		TINAG
		TINAGL1
		TKDP1
		TKTL1
		TLE4
		TM4SF1
		TM7SF3
		TMED7
		TMEFF2
		TMEM100
		TMEM117
		TMEM125
		TMEM136
		TMEM161B
		TMEM168
		TMEM180
		TMEM186
		TMEM2
		TMEM213
		TMEM215
		TMEM220
		TMEM246
		TMEM251
		TMEM41B
		TMEM44
		TMEM45B
		TMEM50A
		TMEM68
		TMEM87A
		TMEM8B
		TMX2
		TNFRSF11A
		TNFRSF11B
		TNS4
		TOMM5
		TOPORS
		TP63
		TRAF3IP1
		TRAF6
		TRAPPC6B
		TRAT1
		TRIAP1
		TRIM10
		TRIM2
		TRIM52
		TRIM9
		TRMT10B
		TRPA1
		TSKU
		TTC14
		TTC3
		TTC9C
		TUBAL3
		TUBD1
		TUFT1
		TWSG1
		TXNDC9
		TXNIP
		TYK2
		UBA5
		UBB
		UBE2Q1
		UBE2V2
		UBE2W
		UBE2Z
		UBE3A
		UBE3C
		UBQLN3
		UBR5
		UBXN2A
		UGP2
		UGT2A3
		UGT3A1
		UGT8
		UNC13B
		USO1
		USP18
		USP27X
		USP33
		USP38
		USP46
		USP8
		UTP11L
		UTP23
		VAT1L
		VEGFC
		VEZF1
		VIMP
		VNN2
		VPS33A
		VPS54
		VRK1
		VSIG1
		VTA1
		VWA8
		WASL
		WDR20
		WDR44
		WDR75
		WHSC1L1
		WNT16
		WRB
		WRN
		XAB2
		XKR8
		XPO1
		YARS2
		YES1
		YIPF6
		YIPF7
		YPEL1
		YTHDC1
		YTHDF3
		ZBTB1
		ZBTB44
		ZC3H12A
		ZDHHC14
		ZDHHC6
		ZFAND1
		ZFC3H1
		ZFX
		ZFYVE19
		ZIC2
		ZMAT4
		ZMIZ2
		ZNF148
		ZNF181
		ZNF297B
		ZNF330
		ZNF502
		ZNF527
		ZNF547
		ZNF567
		ZNF570
		ZNF644
		ZNF706
		ZNF713
		ZNF830
		ZSCAN12
		ZZZ3

## Sheet: 450b
Supplementary Table 1: List of targe genes by reference and altered miRNA
miRNA 450b	Reference	Altered
	AARD	AARD
	ABAT	ABCD4
	ABCA4	ABCE1
	ABCD3	ABCF2
	ABCG4	ABHD10
	ABHD10	ABHD5
	ABHD6	ABHD6
	ABI3BP	ABHD7
	ABP1	ABI1
	ABR	ABI3BP
	ABRA	ABRACL
	ABT1	ABT1
	ACAA2	ACAD8
	ACAD10	ACADL
	ACADL	ACADM
	ACOX1	ACADSB
	ACSL1	ACAP2
	ACSM2A	ACBD3
	ACSS2	ACBD7
	ACSS3	ACER3
	ACTN1	ACLY
	ACTR1A	ACO2
	ACVR1	ACOT11
	ADAM19	ACOX1
	ADAM23	ACPP
	ADAMTS19	ACSL5
	ADAMTS6	ACSL6
	ADAMTSL3	ACSM2A
	ADAP2	ACSS1
	ADCYAP1	ACSS3
	ADCYAP1R1	ACTG1
	ADIPOQ	ACTN1
	ADRA1A	ACTR2
	ADSS	ACTR8
	AEBP2	ACVR2A
	AGGF1	ADA
	AGK	ADAM19
	AGPAT5	ADAM8
	AK3	ADAM-9
	AKAP10	ADAMTS1
	AKAP2	ADAP2
	AKAP4	ADCK3
	AKIRIN1	ADCY6
	ALDH1A1	ADCY7
	ALDH1L2	ADD2
	ALDH3A2	ADD3
	ALDH8A1	ADH6
	ALG10	ADORA2B
	ALG6	ADSS
	ALKBH2	AEBP2
	ALOX5AP	AFAP1L2
	ALPL	AFM
	ALS2CR13	AFTPH
	ALS2CR8	AGGF1
	AMACR	AGK
	AMBN	AGL
	AMIGO1	AGPAT5
	AMN1	AGPAT9
	AMPH	AGR2
	ANAPC5	AHCTF1
	ANGEL2	AHCYL2
	ANGPTL2	AIG1
	ANGPTL4	AK3
	ANK3	AK4
	ANKH	AK7
	ANKIB1	AKAP10
	ANKLE2	AKAP2
	ANKRD1	AKAP6
	ANKRD27	AKAP7
	ANKRD46	AKAP8
	ANKRD49	AKD1
	ANO4	AKIP1
	ANP32A	AKIRIN1
	ANTXR2	AKR1B10
	ANUBL1	AKT3
	ANXA13	ALAD
	ANXA9	ALAS2
	AOC3	ALB
	AP3B1	ALDH5A1
	AP4B1	ALDH7A1
	AP5M1	ALDH8A1
	APBB1IP	ALDH9A1
	APBB2	ALG10
	APC	ALG11
	APLF	ALG14
	AQP4	ALG6
	ARCN1	ALKBH1
	ARFIP1	ALOX12E
	ARHGAP12	ALPK2
	ARHGAP18	ALS2CR11
	ARHGEF26	ALS2CR13
	ARHGEF3	ALS2CR8
	ARHGEF39	ALX1
	ARHGEF4	AMACR
	ARL5A	AMD1
	ARL6	AMDHD1
	ARL6IP5	AMIGO1
	ARL6IP6	ANAPC10
	ARMC8	ANAPC13
	ARMCX3	ANAPC5
	ARPC2	ANGEL2
	ARPC5	ANGPT2
	ARPP19	ANK3
	ARSB	ANKFY1
	ART1	ANKH
	ASAM	ANKIB1
	ASAP1	ANKLE2
	ASB16	ANKRD12
	ASB3	ANKRD13C
	ASB5	ANKRD16
	ASB8	ANKRD17
	ASH1L	ANKRD26
	ASPN	ANKRD27
	ATAD1	ANKRD39
	ATF1	ANKRD40
	ATF3	ANKRD46
	ATG14	ANKRD49
	ATG4B	ANKRD55
	ATG4C	ANKRD6
	ATL1	ANP32A
	ATOH1	ANPEP
	ATP1B4	ANTXR2
	ATP2A2	ANUBL1
	ATP2C1	ANXA1
	ATP5S	ANXA11
	ATP6V0A2	ANXA13
	ATP6V1A	ANXA4
	ATP6V1C1	ANXA5
	ATP6V1E1	ANXA8
	ATP8B3	AOC3
	ATPBD4	AP1S3
	ATXN7L1	AP3B1
	AXIN2	AP3D1
	AZGP1	AP5M1
	AZIN1	APBB2
	B2M	APC
	B3GALT2	APCS
	B3GNT2	APEX1
	B4GALT1	APIP
	BAALC	APITD1
	BACE1	APLF
	BAD	APLNR
	BAG4	APLP1
	BAG5	APOBEC3Z3
	BAHCC1	APOBR
	BAMBI	APOL
	BBX	APOL3
	BCAR3	APOLD1
	BCO2	APPL2
	BDH2	AQP4
	BET1	AQP8
	BET1L	ARFGAP3
	BEX5	ARFGEF1
	BFAR	ARFIP1
	BHLHE40	ARFRP1
	BHMT	ARG1
	BLA-DQB	ARHGAP12
	BMK	ARHGAP18
	BMP4	ARHGAP24
	BMPER	ARHGAP42
	BMPR-IA	ARHGEF15
	BNIP3L	ARHGEF4
	BNIPL	ARIH1
	BOD1	ARL3
	BOLA-DYA	ARL5A
	BORIS	ARL6
	BOVAGGRUS	ARL6IP5
	BPI	ARL6IP6
	BPNT1	ARMC1
	BRF2	ARMC8
	BRN	ARMCX2
	BSDC1	ARMCX3
	BT.104881	ARPC1A
	BTBD11	ARPC5
	BTBD8	ARPP19
	BTC	ARRDC2
	BTG1	ARRDC3
	BTG3	ARRDC4
	BTIMP-3	ARSB
	BTNL2	ASAP1
	BZW1	ASB3
	C10H14orf118	ASB5
	C10H14orf149	ASB8
	C10H14orf53	ASF1B
	C10H15ORF41	ASH1L
	C11H2orf49	ASNS
	C11H2orf68	ASPA
	C12H13orf33	ASPH
	C13H10orf47	ASZ1
	C13H20ORF108	ATAD1
	C13H20ORF85	ATAD5
	C14H8orf22	ATE1
	C14H8orf47	ATF1
	C14orf43	ATF3
	C15orf61	ATG12
	C16H1ORF21	ATG14
	C16H1orf27	ATG4C
	C16H1orf86	ATIC
	C16orf72	ATOH8
	C18H16orf57	ATP1A2
	C18H16orf80	ATP1B4
	C19H17orf108	ATP2A2
	C19orf69	ATP2B4
	C1GALT1C1	ATP5F1
	C1H21ORF91	ATP5G3
	C1orf222	ATP5S
	C1QTNF3	ATP6AP2
	C20ORF13	ATP6V0A2
	C20ORF29	ATP6V0E2
	C21H14orf180	ATP6V1A
	C23H6orf228	ATP6V1B1
	C24H18orf32	ATP6V1B2
	C25H16orf82	ATP6V1C1
	C26H10orf125	ATP6V1D
	C26H10ORF2	ATP6V1G1
	C2H1orf144	ATP6V1G2
	C2ORF43	ATP8B1
	C2orf74	ATP9B
	C3AR1	ATPAF2
	C3H1orf212	ATPBD4
	C3H1orf52	ATXN2
	C3H1orf87	ATXN7L3B
	C4H7orf41	AVEN
	C4orf3	AZIN1
	C5H12orf23	B3GALT2
	C5H12orf32	B3GNT1
	C5H12orf35	B3GNT2
	C5H12orf39	B4GALT1
	C5H12orf50	B4GALT4
	C5H12orf59	B4GALT6
	C6ORF25	BAG2
	C7H19orf66	BAG4
	C8H9ORF156	BANK1
	C9	BARD1
	C9H6orf120	BAZ1A
	C9H6ORF203	BBS2
	C9H6ORF35	BBS4
	CA1	BCAR3
	CA13	BCAS1
	CAB39	BCCIP
	CABLES1	BCDIN3
	CACNA1G	BCKDHB
	CACNG2	BCL10
	CACNG3	BCL2L14
	CACNG6	BCL2L2
	CADM4	BCLAF1
	CALM	BCMO1
	CALM	BCOR
	CAMK2D	BDH2
	CAMK2N1	BEND5
	CAMK2N2	BEST1
	CAMSAP1	BFSP2
	CANX	BHLHE40
	CAPN5	BIN1
	CAPRIN1	BIRC5
	CAPZA1	BKB3
	CAPZA2	BLOC1S2
	CARD6	BMP2
	CARKL	BMP7
	CASC3	BMPR-IA
	CASC4	BMPRIB
	CASP8	BNIP1
	CASQ2	BNIP3L
	CAST	BOLA
	CAT	BOLA-A
	CAV1	BOLA-DRB3
	CAV3	BORA
	CBLC	BOVAGGRUS
	CBLN4	BRD3
	CCDC126	BREH1
	CCDC127	BRK1
	CCDC149	BRMS1L
	CCDC3	BRP44
	CCDC69	BRP44L
	CCDC76	BRWD1
	CCDC82	BRWD2
	CCDC85C	BSG
	CCDC90B	BSP5
	CCDC91	BT.105716
	CCDC97	BT.43571
	CCKBR	BT.43717
	CCL1	BT.69555
	CCL11	BT.75698
	CCL14	bta-mir-1306
	CCL22	bta-mir-6517
	CCNB1	BTBD19
	CCNC	BTC
	CCNG1	BTIMP-3
	CCNI	C10H14orf38
	CCNL2	C10H15ORF23
	CCNT2	C10H15ORF41
	CCR4	C10H15orf44
	CCR5	C10H5orf13
	CCR7	C10ORF107
	CCR9	C10orf32
	CCRK	C11H2orf68
	CCRN4L	C13H10orf47
	CCT3	C13H20ORF108
	CD14	C13H20orf111
	CD1A	C14H8orf22
	CD1D	C14H8orf34
	CD300LG	C14H8orf46
	CD36	C14H8orf47
	CD3D	C14orf101
	CD46	C14orf45
	CD58	C15H11orf70
	CD69	C16H1orf174
	CD8A	C16H1orf86
	CD93	C16orf52
	CD99L2	C17H22orf31
	CDC16	C17H4orf46
	CDC27	C17orf75
	CDC42BPA	C18H19orf12
	CDC42EP3	C19H17ORF39
	CDC5L	C19H17orf78
	CDH10	C1H21ORF7
	CDH17	C1H3orf38
	CDH2	C1orf112
	CDKL1	C1orf63
	CDKN2B	C1QTNF1
	CDKN2C	C1QTNF6
	CDNF	C1R
	CDV3	C20H5ORF22
	CENPA	C20H5orf28
	CENPI	C20ORF13
	CENPQ	C21H14orf142
	CENPW	C22H3orf23
	CEP19	C23H6orf228
	CEP85L	C23H6ORF62
	CES4A	C24H18ORF10
	CFTR	C24H18orf32
	CGGBP1	C25H16orf54
	CGRRF1	C25H16orf62
	CHD1L	C25H16orf82
	CHD2	C25H16orf93
	CHD3	C26H10orf125
	CHEK1	C26H10ORF2
	CHERP	C26H10ORF6
	CHMP2B	C27H4orf47
	CHMP3	C27H8orf40
	CHMP4B	C28H10orf57
	CHMP7	C29H11orf54
	CHODL	C3AR1
	CHP	C3H1orf110
	CHRND	C3H1orf123
	CHST2	C3H1ORF149
	CHSY	C3H1orf212
	CHURC1	C3H1orf52
	CISD1	C4H7ORF11
	CITED1	C4H7orf23
	CLCA4	C4H7orf41
	CLDN11	C4orf21
	CLDN12	C5H12orf23
	CLDN2	C5H12orf28
	CLEC1B	C5H12orf35
	CLEC4A	C5H12orf39
	CLINT1	C5H12orf50
	CLPS	C5H12orf54
	CLUL1	C5H12orf59
	CMC1	C5H12orf68
	CMYA1	C5H12orf73
	CNEP1R1	C5H22orf32
	CNGA1	C6H4orf17
	CNIH	C6H4orf32
	CNKSR2	C6H4orf34
	CNKSR3	C6H4orf52
	CNN1	C6ORF25
	CNOT6	C6orf89
	CNOT7	C7
	CNR2	C7H19orf21
	CNRIP1	C7H5ORF15
	CNTLN	C7H5orf45
	COBL	C7orf63
	COCH	C8H9ORF156
	COG6	C8H9orf91
	COG8	C9
	COL17A1	C9H6orf120
	COL2A1	C9H6orf162
	COL3A1	C9H6orf165
	COL6A2	C9H6ORF203
	COLEC11	C9H6orf211
	COLEC12	C9H6ORF35
	COLQ	C9orf40
	COMMD10	CA13
	COMMD2	CA2
	COMMD7	CA5B
	COPS2	CAB39
	COPZ1	CACNG2
	CORT	CACUL1
	COX16	CACYBP
	CPE	CADM2
	CPEB3	CALB1
	CPEB4	CALC3
	CPN2	CALCOCO1
	CPNE3	CALCOCO2
	CPNE8	CALCRL
	CPSF2	CALM
	CPXM2	CALR3
	CREBL2	CALU
	CREBZF	CAMK1G
	CRHBP	CAMK2N1
	CRISP3	CAMSAP1
	CRK	CAND1
	CRLS1	CAP1
	CRP	CAP2
	CRYAA	CAPN2
	CRYBB1	CAPN3
	CRYL1	CAPN5
	CS	CAPRIN1
	CSDE1	CAPZA1
	CSGALNACT2	CAPZA2
	CSMD3	CARD6
	CSNK1G3	CARTPT
	CSTA	CASC3
	CSTF2	CASC4
	CSTF2T	CASP13
	CTBP2	CASP3
	CTCF	CASP8
	CTNND1	CASP9
	CTNND2	CASQ2
	CTNS	CASR
	CTPS2	CAST
	CTTNBP2NL	CAT
	CTXN3	CATHL1
	CXCL14	CATHL2
	CXCL2	CATHL3
	CXCR6	CATHL6
	CXHXorf36	CATHL7
	CXORF23	CATSPERD
	CXXC5	CAV1
	CYB561	CBLL1
	CYB5RL	CBLN2
	CYBB	CBR4
	CYP19A1	CCBL2
	CYP2E1	CCDC116
	CYP4A11	CCDC117
	CYP4V2	CCDC120
	CYR61	CCDC126
	CYTIP	CCDC132
	DAAM1	CCDC14
	DAB2	CCDC142
	DAPP1	CCDC151
	DAZAP2	CCDC152
	DAZL	CCDC171
	DBC1	CCDC23
	DBN1	CCDC3
	DBT	CCDC32
	DCAF17	CCDC39
	DCLK1	CCDC43
	DCP1A	CCDC49
	DCT	CCDC50
	DCUN1D5	CCDC56
	DCXR	CCDC62
	DDI1	CCDC77
	DDIT4L	CCDC8
	DDX19B	CCDC85A
	DDX47	CCDC85C
	DDX6	CCDC90B
	DEADC1	CCDC91
	DEPTOR	CCDC93
	DERA	CCDC99
	DERL2	CCER1
	DFNA5	CCK
	DGAT2	CCL16
	DHCR7	CCL2
	DHDDS	CCNC
	DHFR	CCNDBP1
	DHRS4	CCNG1
	DHX8	CCNI
	DIP2B	CCNL1
	DKK3	CCNL2
	DLD	CCNT1
	DLG3	CCNT2
	DLG5	CCR4
	DLGAP4	CCR7
	DLX4	CCR9
	DMP1	CCT4
	DMRT2	CD14
	DMRTA2	CD1A
	DNAH11	CD1E
	DNAJB3	CD2
	DNAJB9	CD200R1
	DNAJC11	CD244
	DNAJC13	CD300LG
	DNAJC16	CD302
	DNAJC22	CD33
	DNAJC27	CD36
	DNMT3A	CD46
	DOC2A	CD47
	DOCK11	CD58
	DOCK9	CD83
	DONSON	CDC26
	DPH3	CDC27
	DPH5	CDC40
	DRAM2	CDC42BPA
	DSC1	CDC42EP4
	DSCC1	CDC42SE1
	DSE	CDC42SE2
	DSG2	CDC73
	DSTN	CDC7L1
	DSTYK	CDCA7
	DTNA	CDCA7L
	DTX1	CDH18
	DUS4L	CDH2
	DUSP10	CDK7
	DUSP13	CDKAL1
	DUSP14	CDKL1
	DUSP19	CDKN1B
	DUSP3	CDKN2AIP
	DYM	CDKN2B
	DYNLT3	CDNF
	DYRK3	CDO1
	E2F6	CDR2
	EAPP	CDS2
	ECT2	CDV3
	EDEM1	CDYL
	EDEM2	CEACAM1
	EDF1	CECR5
	EDIL3	CELA3B
	EDN1	CENPA
	EDNRA	CENPC1
	EDNRB	CENPE
	EEF1E1	CENPH
	EEPD1	CENPI
	EFHD1	CENPO
	EGFL8	CENPQ
	EGLN3	CENPW
	EHD2	CEP112
	EI24	CEP120
	EID2	CEP135
	EIF1	CEP19
	EIF2A	CEP290
	EIF2AK1	CEP350
	EIF2B1	CEP63
	EIF2C4	CEP76
	EIF2D	CEPT1
	EIF2S2	CETN2
	EIF4EBP2	CETN4
	EIF4G2	CFTR
	EIF4G3	CGGBP1
	EIF5	CGI-119
	EIF6	CGN
	ELAVL4	CGREF1
	ELF1	CGRRF1
	ELK3	CH25H
	ELMO1	CHAC2
	ELMO3	CHAF1B
	ELMOD1	CHCHD10
	ELP2	CHCHD3
	ELP4	CHCHD4
	EMC2	CHCHD9
	EMC8	CHD1L
	EMILIN2	CHD2
	EMX2	CHEK1
	ENC1	CHGB
	ENDOD1	CHIC2
	ENDOU	CHMP2B
	ENO1	CHMP3
	ENPEP	CHMP4B
	ENPP4	CHMP4C
	ENSBTAG00000000258	CHORDC1
	ENSBTAG00000003810	CHP2
	ENSBTAG00000005414	CHRNA1
	ENSBTAG00000007731	CHRNE
	ENSBTAG00000008517	CHST12
	ENSBTAG00000010458	CHST2
	ENSBTAG00000011783	CHST7
	ENSBTAG00000017660	CHST9
	ENSBTAG00000019143	CHSY
	ENSBTAG00000020375	CHUK
	ENSBTAG00000021558	CHURC1
	ENSBTAG00000023462	CIAO1
	ENSBTAG00000024839	CIDEB
	ENSBTAG00000025920	CITED2
	ENSBTAG00000030490	CIZ1
	ENSBTAG00000031795	CKAP2L
	ENSBTAG00000032047	CKM
	ENSBTAG00000033344	CKS2
	ENSBTAG00000033806	CLCA4
	ENSBTAG00000035012	CLDN11
	ENSBTAG00000035129	CLDN12
	ENSBTAG00000037470	CLDN16
	ENSBTAG00000038085	CLDN3
	ENSBTAG00000038619	CLDND1
	ENSBTAG00000038635	CLEC14A
	ENSBTAG00000038698	CLEC1A
	ENSBTAG00000038893	CLEC4A
	ENSBTAG00000039077	CLEC7A
	ENSBTAG00000039129	CLGN
	ENSBTAG00000040169	CLHC1
	ENSBTAG00000040602	CLIC2
	ENSBTAG00000045588	CLINT1
	ENSBTAG00000046075	CLIP1
	ENSBTAG00000046172	CLN3
	ENSBTAG00000046447	CLUAP1
	ENSBTAG00000046478	CLUL1
	ENSBTAG00000046766	CMBL
	ENSBTAG00000047776	CMC1
	ENSBTAG00000047837	CMTM2
	ENSBTAG00000047988	CNDP1
	ENSBTAG00000048153	CNEP1R1
	EOGT	CNFN
	EPAS1	CNGA1
	EPB41L3	CNIH
	EPB41L4A	CNKSR3
	EPB41L5	CNNM2
	EPC2	CNOT2
	EPHB1	CNOT6
	EPM2A	CNPY2
	EPS8	CNRIP1
	ERAP1	CNTLN
	ERAP2	CNTNAP5
	ERCC6L	CNTRL
	ERGIC2	COA5
	ERLIN1	COBL
	ESRP1	COG6
	ESRRA	COIL
	ETF1	COL11A1
	ETV5	COL13A1
	EVI2A	COL17A1
	EXOC8	COL1A2
	EZH2	COL23A1
	F13A1	COL6A1
	F2	COL6A2
	F2R	COL8A1
	F8	COLEC12
	FABP7	COMMD10
	FAHD1	COMMD7
	FAM105B	COMMD8
	FAM108B1	COPG1
	FAM109B	COPS2
	FAM120B	COPS3
	FAM124B	COQ10B
	FAM136A	COQ6
	FAM149A	COQ9
	FAM160A1	CORO2A
	FAM160B1	COX10
	FAM162B	COX15
	FAM167A	COX17
	FAM168B	COX19
	FAM177A1	COX7A2L
	FAM18B1	CPE
	FAM216B	CPEB3
	FAM228B	CPEB4
	FAM26D	CPLX2
	FAM32A	CPLX3
	FAM3C	CPM
	FAM45A	CPNE3
	FAM46D	CPNE8
	FAM53C	CPSF2
	FAM71A	CPT1A
	FAM73B	CRBN
	FAM84B	CREBBP
	FAM92A1	CREBL2
	FAN1	CREBRF
	FANCI	CREBZF
	FAR2	CREG1
	FASLG	CRELD1
	FASTKD3	CRH
	FBXL14	CRISP3
	FBXL17	CRISPLD1
	FBXL2	CRISPLD2
	FBXL21	CRK
	FBXL22	CRLF3
	FBXL5	CRP
	FBXL8	CRSP1
	FBXO36	CRTAM
	FBXO7	CRYAB
	FBXO8	CRYZ
	FBXW11	CRYZL1
	FCGR3A	CSAD
	FCHO2	CSDE1
	FDFT1	CSGALNACT1
	FEM1C	CSN1S1
	FGD3	CSNK1B
	FGD6	CSNK1G3
	FGF13	CSTF2
	FGF2	CSTF2T
	FGG	CT47B1
	FIBIN	CTBP2
	FILIP1	CTCF
	FITM2	CTGF
	FKBP10	CTH
	FKBP14	CTNND1
	FKBP1A	CTPS
	FKBP6	CTSC
	FKBP7	CTTNBP2NL
	FLJ11259	CTU1
	FLJ20584	CUBN
	FLNB	CUL3
	FLRT3	CUX2
	FMO2	CWC27
	FNBP1L	CX3CR1
	FNDC3B	CXADR
	FNDC5	CXCL10
	FNTB	CXCL11
	FOLH1	CXCL12
	FOXI1	CXCL14
	FOXO4	CXCL2
	FOXP1	CXCL3
	FP	CXCR2
	FPGT	CXCR6
	FRMD4B	CXHXorf36
	FRMD8	CXHXORF41
	FRZB	CXHXorf66
	FSHB	CXHXorf69
	FSTL5	CXORF23
	FTMT	CXorf57
	FTO	CYB5A
	FUBP3	CYBB
	FUCA1	CYCS
	FUT1	CYFIP2
	FUT10	CYP19A1
	FUT8	CYP2B6
	FXN	CYP2U1
	FXYD6	CYP39A1
	FYN	CYP4A11
	FZD1	CYP4V2
	G2E3	CYR61
	G3BP2	CYTIP
	G6PC	CYTL1
	GAB1	DAAM1
	GABARAPL1	DAGLB
	GAD1	DAK
	GADD45B	DAP
	GALM	DAPK3
	GALNT3	DARS
	GALNTL1	DARS2
	GAN	DAZL
	GAPT	DBF4
	GAPVD1	DBR1
	GAR1	DBT
	GATM	DCAF12
	GBA3	DCK
	GBP4	DCLK1
	GC	DCLK3
	GCA	DCLRE1A
	GCG	DCN
	GCNT2	DCP1A
	GDAP1	DCPS
	GDE1	DCTN4
	GDF10	DCTN6
	GDI1	DCUN1D3
	GDI2	DCUN1D4
	GEM	DCX
	GGA2	DDAH1
	GGT5	DDIT4L
	GGT7	DDX1
	GHITM	DDX10
	GHRHR	DDX20
	GIGYF2	DDX21
	GIMAP7	DDX3Y
	GIMAP7	DDX52
	GINS3	DDX6
	GINS4	DECR1
	GJA1	DEDD
	GJC2	DEM1
	GKAP1	DENND4A
	GLO1	DENND4C
	GLS2	DEPTOR
	GLT8D2	DERA
	GMFB	DFFB
	GNAI1	DGAT2
	GNAI2	DGKB
	GNAT2	DHFR
	GNB1	DHRS1
	GNB5	DHRS4
	GNG10	DHRS7
	GNG4	DHTKD1
	GNG5P2	DHX15
	GNG7	DHX29
	GOLGA4	DHX30
	GOLPH3	DHX36
	GORASP2	DIAPH2
	GOSR2	DIAPH3
	GPAM	DIEXF
	GPBP1	DIP2B
	GPHN	DIRAS2
	GPN1	DIRAS3
	GPR116	DIRC2
	GPR133	DIS3L
	GPR183	DKC1
	GPR37	DKK1
	GPR4	DKK2
	GPR52	DKK3
	GPR61	DLG3
	GPR68	DLGAP5
	GPX5	DLX1
	GRASP	DLX3
	GRIA2	DMP1
	GRP	DMRTC2
	GRPEL2	DNAH11
	GSDMA	DNAH5
	GSKIP	DNAJA3
	GSN	DNAJA4
	GSPT1	DNAJB14
	GSS	DNAJB9
	GSTA2	DNAJC10
	GSTT1	DNAJC13
	GTF2H1	DNAJC16
	GTPBP3	DNAJC18
	GUCY2D	DNAJC2
	GUCY2F	DNAJC24
	GZMA	DNAJC27
	H4	DNAJC6
	HACL1	DNER
	HADH	DNM1L
	HADHB	DNMBP
	HAL	DOCK7
	HAO1	DOCK8
	HAPLN1	DOCK9
	HARBI1	DOK4
	HCFC2	DOLPP1
	HCLS1	DONSON
	HDAC8	DOPEY2
	HDDC3	DPF2
	HDGFL1	DPH3
	HDHD3	DPH5
	HEATR3	DPT
	HEBP2	DPYD
	HERC4	DPYS
	HERPUD2	DPYSL5
	HEY2	DR1
	HEYL	DRAM2
	HINT1	DRG2
	HIST1H2AC	DSC1
	HIST1H2BB	DSC3
	HIST1H2BJ	DSCC1
	HIST3H2A	DSE
	HLCS	DSG1
	HLX	DSG2
	HM13	DSG3
	HMGB1	DSN1
	HMGCL	DTD1
	HN1	DTNA
	HNF1A	DTNB
	HNRNPA1	DTX1
	HNRNPF	DTX3L
	HNRNPK	DUS2L
	HNRNPL	DUS4L
	HOMER1	DUSP10
	HOXA10	DUSP14
	HOXC4	DUSP18
	HOXD10	DUSP19
	HOXD11	DUSP26
	HP1BP3	DUSP27
	HPCAL1	DUSP3
	HPCAL4	DUT
	HPDL	DYDC2
	HPS3	DYNC1LI1
	HSD11B2	DYNLL2
	HSD17B12	DYNLRB2
	HSD17B13	DYNLT3
	HSDL1	DYRK3
	HSPA12B	E2F6
	HSPB8	E4F1
	HTATIP2	EAPP
	IER3	ECHS1
	IFI44L	ECT2
	IFIT5	EDC4
	IFNAR2	EDEM1
	IGF2BP3	EDIL3
	IGFBPL1	EDN1
	IL1A	EDNRA
	IL1RN	EDNRB
	IL20RB	EEF1A1
	IL22RA1	EEF1A1
	IL2RA	EEF2K
	IL3	EEPD1
	IL33	EFCAB6
	IL36A	EFHA2
	IL6R	EFHD1
	ILDR2	EFR3A
	IMPACT	EGFR
	INADL	EGR1
	INTS4	EID1
	IPMK	EID2
	IQCK	EIF1
	IQGAP1	EIF1
	IQWD1	EIF2AK1
	IRAK2	EIF2AK3
	IREB2	EIF2B1
	IRF1	EIF2S1
	IRX5	EIF2S3
	ISG20L2	EIF3B
	ISM1	EIF3E
	ISOC2	EIF4A1
	ITCH	EIF4EBP2
	ITFG1	EIF5
	ITGB1	ELAC1
	ITK	ELAC2
	ITPR2	ELAVL1
	ITPRIP	ELAVL4
	ITSN2	ELK3
	JAG1	ELL3
	JAGN1	ELMO1
	JAK1	ELMOD1
	JAM2	ELMOD2
	JAMP	ELN
	JOSD1	ELOVL4
	JUN	ELOVL5
	KAL1	ELP3
	KANK4	ELP4
	KAT5	ELTD1
	KBTBD4	EMC2
	KCNA2	EMC3
	KCNA4	EMC4
	KCNB1	EML4
	KCNC1	ENC1
	KCNE2	ENDOD1
	KCNE4	ENDOG
	KCNJ10	ENDOV
	KCNJ15	ENKUR
	KCNJ2	ENO2
	KCNK2	ENOPH1
	KCNMB1	ENOSF1
	KCTD1	ENOX1
	KCTD7	ENPEP
	KCTD9	ENPP4
	KDELR2	ENSBTAG00000000623
	KDM4C	ENSBTAG00000000966
	KDM5C	ENSBTAG00000001297
	KDSR	ENSBTAG00000002641
	KERA	ENSBTAG00000003810
	KHDRBS3	ENSBTAG00000004354
	KIAA0226L	ENSBTAG00000004586
	KIAA0528	ENSBTAG00000007731
	KIAA0907	ENSBTAG00000010458
	KIAA1024	ENSBTAG00000011019
	KIAA1024L	ENSBTAG00000013321
	KIAA1430	ENSBTAG00000016999
	KIAA1598	ENSBTAG00000019143
	KIF21A	ENSBTAG00000022570
	KIF3B	ENSBTAG00000022759
	KIF3C	ENSBTAG00000023411
	KLF11	ENSBTAG00000023462
	KLF5	ENSBTAG00000023666
	KLHL13	ENSBTAG00000023846
	KLHL18	ENSBTAG00000023939
	KLHL31	ENSBTAG00000025485
	KLHL33	ENSBTAG00000025920
	KLHL5	ENSBTAG00000026812
	KLHL9	ENSBTAG00000032047
	KLKB1	ENSBTAG00000033759
	KNG1	ENSBTAG00000034138
	KRCC1	ENSBTAG00000034192
	KRI1	ENSBTAG00000035708
	KRR1	ENSBTAG00000035785
	KRT20	ENSBTAG00000035868
	KRT222	ENSBTAG00000037552
	KRT28	ENSBTAG00000037799
	KRT33A	ENSBTAG00000038652
	KRT33A	ENSBTAG00000038759
	KRT72	ENSBTAG00000038770
	KRT74	ENSBTAG00000038893
	KRT82	ENSBTAG00000039041
	KRT85	ENSBTAG00000039046
	KRTAP1-1	ENSBTAG00000039326
	KRTAP12-2	ENSBTAG00000039714
	L2HGDH	ENSBTAG00000039817
	LAMP1	ENSBTAG00000039950
	LAMP2	ENSBTAG00000040202
	LANCL1	ENSBTAG00000040388
	LASS3	ENSBTAG00000040580
	LASS5	ENSBTAG00000040586
	LATS1	ENSBTAG00000040602
	LAX1	ENSBTAG00000045588
	LBH	ENSBTAG00000045592
	LCORL	ENSBTAG00000045805
	LDLR	ENSBTAG00000045929
	LEF1	ENSBTAG00000046172
	LENG8	ENSBTAG00000046340
	LEO1	ENSBTAG00000046478
	LEPREL1	ENSBTAG00000046586
	LGALS3BP	ENSBTAG00000046631
	LGI2	ENSBTAG00000046653
	LGSN	ENSBTAG00000046769
	LHFPL2	ENSBTAG00000046823
	LHX8	ENSBTAG00000047009
	LHX9	ENSBTAG00000047168
	LIF	ENSBTAG00000047462
	LIN52	ENSBTAG00000047690
	LIN7C	ENSBTAG00000047837
	LITAF	ENSBTAG00000048114
	LIX1	ENSBTAG00000048215
	LIX1L	EOGT
	LLGL1	EP4
	LMBR1	EPAS1
	LNP1	EPB41L4A
	LOH12CR1	EPC2
	LONRF1	EPHB1
	LOX	EPHX3
	LPGAT1	EPM2A
	LPHN2	EPS15
	LPHN3	ERAP2
	LPL	ERC2
	LPPR2	ERCC6L2
	LRIF1	ERICH1
	LRP11	ERLIN2
	LRP12	ERMP1
	LRRC10	ESCO2
	LRRC10B	ESF1
	LRRC20	ESRP1
	LRRC51	ESYT3
	LRRC57	ETF1
	LRRC63	ETV5
	LSM7	EVC
	LTBP2	EVI2B
	LUM	EXOC3L4
	LY75	EXOC5
	LYAR	EXOC6
	LYG2	EXOSC1
	LYPLA1	EXOSC10
	LYRM2	EXT2
	LYRM5	EXTL1
	LYSB	EXTL2
	LYVE1	EZR
	LYZ1	F11
	LYZL6	F11R
	M6PRBP1	F2R
	MAB21L1	F2RL2
	MAD2L1	F3
	MAFF	F8
	MAGEB16	FABP5
	MAGED1	FABP9
	MAGOHB	FAF2
	MAMDC2	FAHD1
	MAOB	FAIM
	MAP3K1	FAM105B
	MAP3K7	FAM108A1
	MAP3K8	FAM108B1
	MAP4	FAM108C1
	MAP6D1	FAM114A1
	MAPK14	FAM114A2
	MAPK8	FAM115A
	MAPK8IP2	FAM118A
	MARCH5	FAM120B
	MARCH7	FAM122A
	MARK1	FAM124B
	MARVELD3	FAM135B
	MAT1A	FAM13A
	MBD1	FAM13C
	MBL	FAM149A
	MBLAC2	FAM151B
	MBNL1	FAM160B1
	MBOAT1	FAM161A
	MCAM	FAM161B
	MCART1	FAM162B
	MCC	FAM165B
	MCFD2	FAM168B
	MCL1	FAM175A
	MCM3AP	FAM177A1
	MCM8	FAM181B
	MDFIC	FAM184A
	MED17	FAM184B
	MED20	FAM185A
	MED26	FAM188A
	MEF2A	FAM190A
	MEIS1	FAM193B
	MEOX1	FAM195B
	MEOX2	FAM206A
	MESDC1	FAM26D
	METTL21A	FAM32A
	METTL21B	FAM3C
	METTL7A	FAM40A
	METTL9	FAM45A
	MFAP1	FAM46D
	MFF	FAM53C
	MFNG	FAM60A
	MFSD1	FAM63B
	MFSD6	FAM65A
	MFSD8	FAM69C
	MGC127766	FAM76B
	MGC128424	FAM82A2
	MGC134040	FAM84B
	MGC134232	FAM86A
	MGC138057	FAM98A
	MGC139109	FANCI
	MGC139164	FAR1
	MGC139367	FAR2
	MGC140080	FAS
	MGC140681	FASLG
	MGC142792	FBLIM1
	MGC142908	FBN1
	MGC143035	FBP2
	MGC148992	FBXL14
	MGC151537	FBXL17
	MGC152281	FBXL20
	MGC152484	FBXL21
	MGC152585	FBXL3
	MGC155143	FBXO10
	MGC155170	FBXO18
	MGC157163	FBXO25
	MGC159500	FBXO3
	MGC160046	FBXO36
	MGC166151	FBXO44
	MGC3248	FBXO47
	MGST2	FBXO8
	MIA	FCGR2
	MIA3	FCHO2
	MID1	FDX1
	MID1IP1	FEM1C
	MIER1	FERMT1
	MIS12	FERMT2
	MLL5	FGB
	MMP1	FGD4
	MOBKL3	FGD5
	MORG1	FGF13
	MOSPD1	FGF18
	MPDZ	FGF2
	MPZ	FGF20
	MPZL1	FGF7
	MPZL2	FGFR2
	MREG	FGG
	MRFAP1	FGL2
	MRO	FIBIN
	MRPL15	FIGF
	MRPL35	FITM2
	MRPL4	FKBP14
	MRPL49	FKBP5
	MRPL51	FKBP6
	MRPS14	FKRP
	MRPS21	FLJ11259
	MRPS33	FLJ20531
	MRPS6	FLNB
	MRTO4	FLRT3
	MS4A13	FLT3
	MSANTD4	FLVCR1
	MSL3	FMO2
	MTCH2	FMO5
	MTDH	FNIP1
	MTF1	FOCAD
	MTIF3	FOLH1
	MTMR6	FOP
	MTMR9	FOPNL
	MTSS1	FOS
	MTUS2	FOSL2
	MXI1	FOXC2
	MYBPC1	FOXN3
	MYBPH	FOXP1
	MYBPHL	FP
	MYH2	FPGT
	MYHC-EMBRYONIC	FRMD4A
	MYL12B	FRMD4B
	MYO10	FRMD6
	MYO1D	FSTL1
	MYO9B	FTO
	MYOZ3	FTSJ1
	MZT1	FTSJ2
	N6AMT2	FUBP1
	NAA15	FUCA1
	NCALD	FUSIP1
	NCAPD3	FUT1
	NCBP1	FUT10
	NCBP2	FXN
	NCEH1	FXYD3
	NCF2	FZD1
	NCK1	FZD3
	NCOA4	FZD7
	NCOA7	G2E3
	NDE1	G3BP2
	NDFIP1	G6PC
	NDFIP2	GAB1
	NDNL2	GABARAPL1
	NDP	GABBR1
	NDRG1	GABRA5
	NDST3	GABRB3
	NDUFAF6	GABRP
	NDUFS2	GAD1
	NEDD1	GADD45A
	NELL2	GADL1
	NENF	GALM
	NEPN	GALNT1
	NET1	GALNT12
	NEU1	GALNT3
	NEURL2	GALNT6
	NEUROD1	GALNTL1
	NFATC1	GAPT
	NFE2L1	GAS8
	NFE2L2	GATA4
	NFIB	GBA3
	NFKBID	GBAS
	NFKBIZ	GBE1
	NFX1	GBP4
	NGP	GCA
	NGRN	GCAT
	NHLRC2	GCN1L1
	NIP30	GCNT1
	NKG7	GDA
	NKIRAS1	GDAP1
	NKX2-2	GDAP1L1
	NLGN3	GDAP2
	NME1	GDF10
	NME3	GEMIN5
	NMUR2	GFI1
	NOL6	GFPT2
	NOP10	GGCX
	NOSIP	GGH
	NOSTRIN	GHITM
	NOV	GHRHR
	NPAT	GIGYF2
	NPTX1	GIN1
	NPY1R	GINS1
	NR0B1	GINS3
	NR1H4	GINS4
	NR1I3	GJA1
	NR2C2	GJA5
	NR2F1	GJB2
	NR2F2	GJB6
	NR4A3	GJC2
	NRAS	GKAP1
	NRBF2	GLCE
	NRBP2	GLDC
	NSF	GLMN
	NSL1	GLO1
	NSUN3	GLS
	NSUN6	GLT8D1
	NTF3	GLTP
	NTPCR	GLUD1
	NTS	GLUL
	NUDCD1	GLYR1
	NUDT15	GMCL1
	NUDT16	GMDS
	NUDT4	GMFB
	NUDT7	GMNN
	NUDT9	GNA15
	NUP133	GNAI3
	NUP35	GNB1
	NUP43	GNB4
	NUPL1	GNB5
	NUTF2	GNG10
	NWD1	GNG4
	NXNL2	GNG7
	NXT2	GNPTAB
	OASL	GNPTG
	OAZ1	GNS
	OCRL	GOLGA1
	OLFML2B	GOLGA7B
	OPA3	GOLPH3
	ORC2	GOLT1B
	ORC5L	GORAB
	ORC6	GOSR2
	ORMDL2	GOT1
	ORMDL3	GOT2
	OSR1	GPAM
	OSTM1	GPATCH2
	OTOGL	GPATCH3
	OTUD4	GPATCH4
	OVOL1	GPKOW
	OXNAD1	GPM6B
	P2RY12	GPN3
	P2RY13	GPNMB
	P33MONOX	GPR116
	P4HA3	GPR133
	P4HB	GPR137C
	PABPC1	GPR146
	PABPC1L	GPR161
	PABPC4	GPR176
	PACSIN2	GPR37
	PAF	GPR6
	PAG10	GPR64
	PAG2	GPR75
	PAG8	GPR77
	PAK1	GPR85
	PAN2	GPRASP2
	PARK7	GPRC5D
	PARP11	GPT2
	PARP16	GPX3
	PATZ1	GPX5
	PAXIP1	GPX8
	PCDH12	GRB10
	PCDH8	GRB14
	PCDHA13	GRB2
	PCDHB11	GRIA2
	PCDHGC3	GRK5
	PCF11	GRK7
	PCGF2	GRM7
	PCGF5	GRPEL2
	PCMTD1	GSDMA
	PCMTD2	GSG2
	PCNA	GSKIP
	PCSK7	GSN
	PDCD1	GSPT1
	PDCD5	GTF2F2
	PDCD6	GTF2H1
	PDDC1	GTF2H3
	PDE1A	GTF2H5
	PDE4B	GTF2I
	PDE6C	GTPBP4
	PDE8A	GTSE1
	PDE8B	GUCA1B
	PDF	GUCY1A1
	PDGFRA	GUCY2F
	PDHA1	GUSB
	PDLIM1	GYPA
	PDS5A	GYPB
	PDSS2	GYS1
	PDXDC1	GYS2
	PDZD11	H2AFJ
	PDZD9	H2AFY
	PEA15	H2AFZ
	PEF1	H2B
	PEG10	H4
	PELI1	HABP4
	PELO	HACE1
	PEMT	HADH
	PERP	HADHB
	PEX10	HAND1
	PEX11B	HAO1
	PEX12	HAO2
	PEX19	HARBI1
	PEX5L	HARS
	PFKFB2	HAS2
	PFKFB3	HAT1
	PFN2	HAUS3
	PGM2	HAUS5
	PGPEP1	HAVCR2
	PGRMC2	HBEGF
	PHACTR1	HBP1
	PHF11	HCFC2
	PHF12	HDAC1
	PHF21A	HDAC8
	PHF7	HDHD2
	PHTF1	HEATR1
	PHYH	HEATR3
	PI4K2A	HEBP1
	PID1	HECW2
	PIGM	HEPHL1
	PIGT	HERC4
	PIK3R4	HES1
	PIM1	HESX1
	PINK1	HEY2
	PITPNB	HHEX
	PJA2	HIAT1
	PKIA	HIBCH
	PKM2	HIGD1D
	PLA2G12A	HIGD1D
	PLA2G2A	HIGD1D
	PLA2G4A	HIGD1D
	PLA2R1	HINFP
	PLAC9	HIPK1
	PLD5	HIST1H1D
	PLDN	HIST1H1E
	PLEKHA3	HIST1H1E
	PLEKHA6	HIST1H2BB
	PLEKHB2	HIST1H2BN
	PLEKHF2	HIST2H2BE
	PLIN	HIST3H2A
	PLK4	HK1
	PLP2	HLCS
	PLSCR4	HMCN1
	PLXDC2	HMG20A
	PNMA1	HMGCL
	PNMAL1	HMGCR
	PNPLA1	HMGCS2
	PNRC2	HMGN2
	POLD3	HMGN4
	POLDIP3	HMGXB4
	POLG	HMMR
	POLR3A	HMOX1
	POLR3F	HMOX2
	POLR3K	HNF1B
	POP1	HNF4G
	POU2AF1	HNMT
	PPARGC1A	HNRNPF
	PPFIA2	HNRNPR
	PPIL1	HNRNPU
	PPIL4	HNRPDL
	PPIP5K2	HNRPH2
	PPM1A	HNRPLL
	PPM1K	HOMER1
	PPME1	HOOK3
	PPP1CB	HOP
	PPP1R16B	HORMAD1
	PPP2R3A	HOXA10
	PPP2R5C	HOXA3
	PPP4C	HOXA5
	PPP6C	HOXA9
	PRDM1	HOXB3
	PRDM9	HOXB4
	PRELP	HOXC4
	PRICKLE1	HOXD4
	PRKAA1	HP1BP3
	PRKACB	HPCAL4
	PRKCB	HPS3
	PRMT3	HPS4
	PRND	HRK
	PRNP	HS3ST5
	PRPF38A	HSD11B1L
	PRPF39	HSD17B12
	PRPSAP1	HSD17B7
	PRR15L	HSDL1
	PRR5L	HSF2BP
	PRRC1	HSPA13
	PRSS16	HSPB8
	PRSS35	HSPC321
	PRSS53	HSTN
	PRUNE	HTR2A
	PRUNE2	IARS2
	PSAP	ICK
	PSAT1	ID1
	PSTPIP2	ID2
	PTBP1	IDO1
	PTGDR	IER3
	PTGER2	IER3IP1
	PTP	IFI44L
	PTPN2	IFI47
	PTPRK	IFIT5
	PTPRR	IFNAR1
	PTPRZ1	IFNG
	PTRF	IFNGR1
	PTTG1IP	IFRD1
	PUM1	IFRG15
	PUS1	IFT46
	PUS7	IFT88
	PXMP4	IGBP1
	PYY	IGF2
	PYY2	IGF2BP3
	QPCT	IGFBPL1
	QPCTL	IGIP
	QRSL1	IGSF11
	QSOX1	IKZF2
	RAB10	IKZF5
	RAB11FIP2	IL10RB
	RAB15	IL12RB1
	RAB18	IL17
	RAB28	IL17B
	RAB33B	IL17RB
	RAB39B	IL1A
	RAB3GAP1	IL1B
	RAB3GAP2	IL1RAP
	RAB3IP	IL1RN
	RAB4A	IL20RB
	RAB6A	IL22RA1
	RAB8B	IL2RA
	RABEP1	IL3
	RABL3	IL33
	RAC2	IL36RN
	RAD23B	IL6
	RAD51	IL6R
	RAD51AP1	IL8
	RAD51AP1	IMMT
	RAD51C	IMPACT
	RALGAPB	IMPAD1
	RANBP10	INA
	RANBP9	ING2
	RAP2B	INSIG1
	RAP2C	INTS3
	RARG	INTS4
	RASA1	INTS6
	RASA3	INTS7
	RASEF	INVS
	RASGEF1B	IPO11
	RASGEF1C	IPO5
	RASGRP1	IPO7
	RASSF1	IPO8
	RASSF2	IPP
	RASSF5	IQGAP1
	RB1	IQWD1
	RBFOX3	IRAK4
	RBKS	IRF1
	RBL2	IRF8
	RBM46	IRGC
	RBM7	IRX2
	RBPMS	IRX5
	RBX1	ISG20L2
	RBX1	ISL1
	RCAN1	ISL2
	RCAN3	ITCH
	RCL1	ITFG1
	RCOR3	ITFG2
	RDX	ITGA3
	REEP1	ITGA5
	REEP3	ITGA6
	REEP5	ITGB1
	REV1	ITGB3BP
	RFC1	ITIH5
	RFT1	ITK
	RFX1	ITPR2
	RFX2	IZUMO3
	RFX6	JAG1
	RFX7	JAK1
	RGN	JAKMIP2
	RGS16	JAM2
	RGS18	JAM3
	RGS5	JARID2
	RGS7BP	JAZF1
	RGS8	JCAD
	RHEB	JDP2
	RHOJ	JMJD1C
	RICTOR	JOSD1
	RIIAD1	JPH1
	RIMS2	JSP.1
	RIN1	JUN
	RIOK2	KAL1
	RMND1	KANK4
	RNASET2	KANSL2
	RND3	KATNA1
	RNF111	KBP
	RNF115	KCNA2
	RNF128	KCNA4
	RNF13	KCNB1
	RNF135	KCNC1
	RNF145	KCNE2
	RNF157	KCNE4
	RNF168	KCNJ10
	RNF175	KCNJ11
	RNF19A	KCNJ15
	RNF219	KCNJ2
	RNF220	KCNMB1
	RNF4	KCNMB4
	RNF43	KCNN2
	RNF6	KCTD1
	ROBO1	KCTD18
	ROBO2	KCTD20
	RP2	KCTD4
	RPAP3	KCTD5
	RPE65	KCTD6
	RPH3AL	KCTD7
	RPL15	KCTD9
	RPL17	KDELC1
	RPL22L1	KDM1B
	RPL7	KDM4A
	RPP14	KDM5B
	RPS3	KDM6A
	RRAGA	KEAP1
	RRAGC	KHDRBS3
	RRM1	KIAA0226L
	RRP1	KIAA0368
	RRP12	KIAA0528
	RSAD1	KIAA0922
	RSPH1	KIAA1024L
	RSPO1	KIAA1143
	RSRC1	KIAA1324L
	RTN4	KIAA1377
	RUNDC3B	KIAA1430
	RUSC1	KIAA1468
	S100PBP	KIAA1549
	S1PR2	KIAA1598
	S1PR3	KIAA1737
	S1PR5	KIF11
	SALL2	KIF23
	SALL4	KIF24
	SAMSN1	KIF3B
	SAR1B	KIF3C
	SARM1	KIF5B
	SASH3	KIFAP3
	SATB1	KIT
	SAV1	KLF11
	SC5DL	KLF15
	SCAF11	KLF5
	SCD5	KLHDC1
	SCFD2	KLHDC8B
	SCN4B	KLHL13
	SCN8A	KLHL18
	SCOC	KLHL2
	SCP2	KLHL20
	SCPEP1	KLHL29
	SCRN1	KLHL32
	SDAD1	KLHL33
	SDHC	KLHL7
	SDR16C6	KLK10
	SDS	KLK7
	SEC16B	KLRA1
	SEC23A	KLRD1
	SEC24A	KNG1
	SEC63	KPNB1
	SELE	KPTN
	SELK	KRAS
	SEMA4G	KRR1
	SEMA6A	KRT10
	SEMA6D	KRT222
	SENP2	KRT24
	SENP7	KRT7
	SEPN1	KRT85
	SEPT7	KRTAP1-1
	SERBP1	KRTAP13-1
	SERINC3	KRTAP4-7
	SERP1	L2HGDH
	SERPINA11	LACE1
	SERPINB10	LACTB
	SERPINB2	LACTB2
	SERPINB2	LAMP2
	SERPINB9	LANCL1
	SERPINE2	LAPTM4A
	SESN1	LAPTM5
	SETD6	LARS2
	SETMAR	LAS1L
	SFRP1	LASS3
	SFRP2	LAT2
	SFRS4	LATS1
	SFRS5	LBH
	SFTPC	LCORL
	SFXN2	LCP2
	SGCB	LDB1
	SGK1	LEF1
	SGK2	LEO1
	SGK3	LEP
	SGPL1	LEPROT
	SGPP1	LGALS3
	SGSM1	LGI2
	SH2D2A	LGMN
	SH3BGRL	LHFPL2
	SH3BP4	LHX8
	SHB	LHX9
	SHC1	LIAS
	SHD	LIG4
	SHISA2	LIMA1
	SHMT1	LIMCH1
	SIAH1	LIN52
	SIK2	LIN7C
	SIRPA	LITAF
	SIRT1	LIX1
	SIRT7	LIX1L
	SIX3	LLGL1
	SIX6	LLPH
	SKA2	LMBRD2
	SKAP2	LMNB2
	SKI	LMO2
	SKIV2L	LMO4
	SKOR2	LMO7
	SLA	LMOD2
	SLA2	LMOD3
	SLAMF6	LONRF3
	SLBP	LPAR1
	SLC10A1	LPAR3
	SLC12A5	LPAR4
	SLC13A4	LPHN2
	SLC14A1	LPL
	SLC16A1	LRFN5
	SLC17A6	LRIF1
	SLC1A1	LRP10
	SLC1A3	LRP11
	SLC24A6	LRP12
	SLC25A15	LRP2BP
	SLC25A24	LRRC10
	SLC25A25	LRRC10B
	SLC25A29	LRRC33
	SLC25A34	LRRC69
	SLC25A41	LRRC71
	SLC25A44	LRRFIP1
	SLC26A4	LRRIQ3
	SLC27A2	LRRK1
	SLC28A3	LRRK2
	SLC2A1	LRRTM2
	SLC30A7	LSM1
	SLC31A1	LSM12
	SLC31A2	LSM5
	SLC33A1	LSS
	SLC35A3	LTA
	SLC35A5	LTB
	SLC35E3	LTBP2
	SLC35F5	LTBP3
	SLC39A11	LUC7L3
	SLC39A13	LUM
	SLC39A14	LY6D
	SLC43A3	LY75
	SLC46A3	LYG2
	SLC4A7	LYPD1
	SLC52A3	LYPLA1
	SLC6A1	LYPLAL1
	SLC6A15	LYRM2
	SLC7A14	LYRM5
	SLC7A6	LYSB
	SLC7A8	LYSMD1
	SLC9A6	LYSMD2
	SLCO1A2	MAB21L1
	SLCO6A1	MAD2L1
	SLMAP	MAFF
	SLMO2	MAGEB16
	SMAD1	MAGEE2
	SMAD4	MAGEF1
	SMAD5	MAGI3
	SMAGP	MAGOHB
	SMARCE1	MAGT1
	SMCR7L	MAK16
	SMPDL3A	MAL2
	SMS	MALL
	SMYD1	MAMDC2
	SNAI2	MAN1A2
	SNAPC1	MANBAL
	SNAPC3	MANSC1
	SNAPC5	MAP1LC3B
	SNX10	MAP1LC3C
	SNX15	MAP2K1
	SNX20	MAP2K4
	SNX22	MAP3K7
	SNX24	MAP3K8
	SNX9	MAP4K3
	SOAT2	MAP7D2
	SOCS2	MAPK14
	SOCS4	MAPK8
	SOCS5	MAPKAPK5
	SORBS2	MAPRE3
	SORBS2	MARC2
	SORL1	MARCH3
	SOX15	MARCH8
	SP3	MARF1
	SP7	MARK1
	SPADH2	MARS2
	SPAG9	MARVELD1
	SPARC	MARVELD3
	SPAST	MAT1A
	SPATA7	MAT2A
	SPATS2	MATN2
	SPCS1	MBIP
	SPG21	MBL
	SPIN1	MBLAC2
	SPINT1	MBNL2
	SPN	MBOAT1
	SPOCK2	MBP
	SPON1	MBTPS2
	SPP1	MC2R
	SPPL2A	MC4R
	SPRED1	MCAM
	SPRY1	MCC
	SPRY2	MCCD1
	SPSB2	MCEE
	SPTSSA	MCFD2
	SQLE	MCL1
	SRGN	MCM8
	SRR	MDFIC
	SRSF2	MDH1
	SRXN1	MDM2
	SS18L1	MED10
	SSB	MED11
	SSBP2	MED13L
	SSH3	MED14
	ST3GAL6	MEF2A
	ST8SIA4	MEF2BNB
	STAT1	MEGF10
	STAT3	MEIS2
	STATH	MEOX1
	STK17A	MEOX2
	STK33	MESDC2
	STK38L	METAP1
	STOM	METTL14
	STON1	METTL21B
	STRAP	METTL21D
	STRBP	METTL7A
	STXBP1	MFAP1
	SUB1	MFAP3
	SULT1E1	MFN1
	SUPT7L	MFSD1
	SUSD2	MFSD8
	SUV39H2	MGARP
	SV2B	MGAT4B
	SWSAP1	MGC127133
	SYDE2	MGC127766
	SYK	MGC128424
	SYNDIG1	MGC134040
	SYNE1	MGC134114
	SYNGR3	MGC134132
	SYT11	MGC137061
	SYT13	MGC138914
	SYT4	MGC139109
	TACC2	MGC139164
	TACR2	MGC139367
	TADA3L	MGC140080
	TAF13	MGC140681
	TAF8	MGC140823
	TAGLN3	MGC142792
	TANK	MGC142908
	TARDBP	MGC143035
	TARSL2	MGC148992
	TAX1BP1	MGC151537
	TBC1D19	MGC151671
	TBX18	MGC152281
	TBX20	MGC152301
	TCAM1	MGC155012
	TCEAL1	MGC155143
	TCEB1	MGC157043
	TCF12	MGC157163
	TCHP	MGC166151
	TCOF1	MGC3248
	TCP11L2	MGST2
	TDP1	MGST3
	TDRD6	MIA3
	TEAD3	MID1
	TECTB	MID1IP1
	TEKT5	MIER1
	TESK1	MIPEP
	TESPA1	MIPOL1
	TFE3	MIS18A
	TFF3	MITF
	TFG	MKI67IP
	TGFB2	MKL2
	TGFB3	MKNK1
	TGFBR2	MKX
	TGM2	MLEC
	THAP6	MLLT11
	THBD	MLLT3
	THBS1	MMD
	THEX1	MME
	THRA	MMP19
	TIFA	MMP20
	TINAG	MOBKL1B
	TKTL2	MOCS3
	TLCD1	MON1B
	TLR10	MON2
	TLR2	MORC3
	TM4SF1	MORF4L2
	TM4SF18	MORN4
	TM4SF20	MOSPD1
	TM9SF3	MOSPD2
	TMCC1	MOV10
	TMED5	MPDZ
	TMEM125	MPHOSPH6
	TMEM136	MPP7
	TMEM138	MPPED2
	TMEM139	MPZL1
	TMEM140	MPZL2
	TMEM144	MRAP2
	TMEM150A	MRAS
	TMEM159	MRO
	TMEM167B	MRP63
	TMEM17	MRPL1
	TMEM170A	MRPL15
	TMEM173	MRPL16
	TMEM176B	MRPL30
	TMEM178	MRPL32
	TMEM186	MRPL50
	TMEM199	MRPL51
	TMEM2	MRPL52
	TMEM202	MRPL53
	TMEM215	MRPL54
	TMEM216	MRPL55
	TMEM229B	MRPL9
	TMEM230	MRPS11
	TMEM231	MRPS21
	TMEM234	MRPS24
	TMEM237	MRPS35
	TMEM25	MRPS36
	TMEM38A	MRPS9
	TMEM38B	MRS2
	TMEM41A	MRVI1
	TMEM44	MSANTD4
	TMEM45B	MSH2
	TMEM50B	MSH3
	TMEM59	MSL1
	TMEM66	MSN
	TMOD2	MSR1
	TMPO	MST4
	TMSB4	MSTN
	TMSB4X	MTBP
	TMTC4	MTCH2
	TNFAIP8	MTCP1
	TNFAIP8L2	MTCP1NB
	TNFSF18	MTDH
	TNFSF8	MTERFD3
	TNIP1	MTFR1
	TNS4	MTMR14
	TOMM22	MTMR4
	TOMM5	MTMR6
	TOMM70A	MTMR8
	TOR1AIP2	MTO1
	TOX2	MTOR
	TP53I13	MTPAP
	TPD52L1	MTRF1L
	TPK1	MTSS1
	TPM2	MTTP
	TPM3	MUC15
	TPRKB	MUC21
	TPST2	MURC
	TRADD	MUT
	TRAF3IP1	MUTED
	TRAPPC3	MXI1
	TRIB2	MYB
	TRIB3	MYCBP
	TRIM2	MYF5
	TRIM31	MYF6
	TRIM63	MYH1
	TRIT1	MYL1
	TRPC6	MYL12B
	TRPM4	MYLIP
	TSC2	MYO18A
	TSC22D1	MYO1B
	TSEN15	MYO1F
	TSPAN13	MYO5A
	TSPAN14	MYOC
	TSPAN2	MYOG
	TSPYL1	MYOZ1
	TSPYL4	MYST2
	TSR2	N6AMT1
	TTC22	NAA15
	TTC30A	NAA35
	TTLL11	NAA50
	TTLL12	NAA60
	TUBA4A	NAAA
	TUBB4A	NAALADL1
	TUBD1	NAB1
	TUBGCP5	NADK
	TUSC5	NAIF1
	TXNDC11	NANP
	TXNDC15	NAP1L5
	TYK2	NAPB
	TYRO3	NAPEPLD
	TYW3	NARF
	UBA6	NARS
	UBAC2	NAT1
	UBD	NBEAL1
	UBE2A	NCAN
	UBE2D4	NCAPG
	UBE2I	NCBP1
	UBE2L6	NCEH1
	UBE2V2	NCK1
	UBE3A	NCKAP1
	UBL3	NCKAP1L
	UBN2	NCOA4
	UBR5	NCOA7
	UBR7	NDC80
	UBXN2A	NDE1
	UBXN4	NDFIP1
	UGT2A3	NDFIP2
	UGT8	NDNL2
	ULK2	NDP
	UMOD	NDRG3
	UNC50	NDRG4
	UNK	NDST3
	UOX	NDUFA2
	UPK1B	NDUFA3
	UPP1	NDUFAB1
	UPP2	NDUFAF6
	UQCRFS1	NDUFB5
	URB2	NDUFS1
	USH2A	NECAP1
	USO1	NECAP2
	USP14	NEDD1
	USP30	NEDD9
	USP33	NEIL1
	USP46	NEK1
	USP47	NET1
	USP50	NETO1
	VAPB	NEUROD1
	VASH2	NEUROD6
	VAV3	NFE2L2
	VBP1	NFE2L3
	VCL	NFKB1
	VCP	NFKBIZ
	VEGFC	NFYB
	VEZF1	NFYC
	VIPR1	NGFR
	VMA21	NGLY1
	VOPP1	NGRN
	VPS26A	NHLRC2
	VPS36	NHLRC3
	VPS37A	NICN1
	VPS4B	NID1
	VSIG1	NID2
	VSNL1	NIN
	VSTM1	NIP7
	VTCN1	NIPSNAP1
	VTI1A	NIT1
	VWA8	NIT2
	WAPAL	NKAPL
	WASF1	NKD1
	WASL	NKPD1
	WBP11	NKRF
	WDFY4	NKX2-5
	WDR26	NLK
	WDR45	NLRC5
	WDR63	NLRP3
	WDR75	NMBR
	WDR89	NMD3
	WIPF1	NME6
	WIPF3	NMNAT2
	WRNIP1	NMT1
	WWP1	NMT2
	WWP2	NMUR2
	XPO1	NNT
	XRCC3	NOD2
	XRCC4	NOL4
	XRN2	NOP10
	YAF2	NOV
	YARS2	NPC1
	YEATS2	NPEPPS
	YIPF2	NPNT
	YIPF5	NPPA
	YIPF6	NPPC
	YME1L1	NPTX1
	YPEL1	NPY1R
	YTHDC1	NQO1
	YTHDF1	NR1H4
	YWHAB	NR2F1
	ZAP70	NR2F2
	ZAR1	NR2F6
	ZBTB1	NRAP
	ZBTB5	NRAS
	ZCCHC12	NRBF2
	ZCCHC24	NRIP3
	ZDHHC1	NRN1
	ZDHHC3	NSF
	ZFAND3	NSL1
	ZFAND5	NSUN6
	ZFAND6	NT5C2
	ZFP36L1	NT5C3
	ZFP64	NT5DC1
	ZFX	NTF3
[truncated: 1,293 more rows]

[truncated: 60 more sheets: 488, 544a, 551a, 631, 1256, 1287, 1291, 1434-5p, 2284aa, 2284c, 2284e, 2284z, 2285c, 2285i, 2285j, 2285l, 2285m, 2285o, 2285y, 2292 …]
